# Supplementary material for: Impact of Parental Time-Restricted Feeding on Offspring Metabolic Phenotypic Traits
Source: Int J Biol Sci. 2025 Feb 10;21(5):1852–62. doi: 10.7150/ijbs.107469 (PMC11900813; doi:10.7150/ijbs.107469)
Supplement: Supplementary file 2 — Supplementary source data for figure 2. [file ijbsv21p1852s2.xlsx]

## Sheet: Figure2A_male_weight change
				Weeks	Ad Libitum (Male)
				1	3.2	3.94	3.45	5.28	1.73	2.8	1.69	4	3.22	1.44	2.5	1.14	2.35	0.84	2.17	1.25	1.23	1.63	2.81	2.39	1.86	2.2	2.4	2	1.55	1.99	1.33	2.28	2.5	2.36	0.91	1.98
				2	4.18	4.91	5.3	5.59	2.26	3.73	2.73	4.11	5.41	4.28	4.57	2.6	3.79	1.89	3.49	2.76	2.03	2.42	4.7	4.12	3	4.54	4.38	3.76	3.81	4.52	3.73	3.58	4.01	4.19	2.52	3.27
				3	6.07	6.57	7.17	8.51	5.28	6.05	4.57	6.25	6.69	5.1	5.78	3.42	6.15	2.75	4.5	4.44	3.09	3.09	6.11	5.09	4.19	5.92	5.81	5.13	5.29	4.63	4.77	4.6	5.56	5.51	2.99	4.79
				4	6.33	6.9	7.66	9.38	5.62	5.84	4.65	7.04	5.99	7.01	7.74	4.54	7.97	3.96	6.18	6	5.14	3.99	8.3	7.23	5.8	8.91	8.01	7.65	7.53	7.95	7.42	6.65	7.53	7.28	4.17	7.04
				5	7.19	7.55	9	10.28	6.31	6.54	5.27	7.11	10.1	7.53	8.44	4.67	9.29	4.91	6.84	6.93	6.18	4.45	8.7	8.38	6.8	9.82	8.95	8.65	8.33	8.59	9.26	7.55	8.8	8.22	4.98	8.6
				6	7.54	8.39	9.76	10.53	6.41	6.95	6.48	7.9	11.38	8.73	9.32	6.11	10.22	6.18	8.12	8.05	7.32	5.3	9.86	9.69	7.73	10.6	9.95	9.33	8.8	10.04	10.12	8.61	9.87	8.68	5.76	8.81
				7	7.93	8.96	10.15	11.43	7.86	7.81	7.24	8.48	12.1	9.83	10.02	6.37	10.67	6.92	8.61	8.22	8.16	6.2	10.77	10.44	8.09	11.28	9.84	9.65	9.65	10.65	11.17	9.33	11.06	9.74	6.7	10.05
				8	9.22	9.52	10.75	12.5	8.08	8.61	8.5	9.7	12.07	9.99	10.14	6.67	11.04	7.01	9.27	8.99	8.45	6.9	10.98	10.93	8.88	11.52	10.46	9.7	10.29	10.18	11.25	9.31	11.49	10.29	7.68	10.95
				9	9.12	9.6	11.08	12.62	7.71	8.7	8.39	10.01	13.04	10.24	11.19	6.77	11.91	7.33	9.61	9.36	8.98	7.06	11.66	11.23	9.29	13.25	10.76	10.83	10.7	10.87	11.01	10.18	11.57	10.71	7.69	11.81
				10	10.17	11.24	11.83	13.09	8.5	9.03	8.75	10.95	13.63	10.05	11.13	6.66	12.44	7.8	10.17	10.04	10.1	7.41	12.47	12	9.87	14.21	11.15	11.31	10.87	11.55	11.86	11.49	11.67	10.85	8.74	11.87
				11	9.39	10.84	11.76	12.93	9.46	9.49	9.61	11.86	14.77	10.3	11.91	7.42	13.29	7.92	10.36	9.75	10.88	7.19	13.19	11.8	10.36	14.18	11.53	11.77	11.03	11.88	11.74	12.2	12.37	11.67	8.89	12.14
				12	10.18	11.83	12.19	14.04	10	10.56	10.89	12.74	15.5	10.89	12.18	8	13.19	8.48	10.28	9.9	10.81	7.12	12.99	12.12	10.43	14.49	12.41	12.49	11.67	12.11	12.25	12.35	12.46	11.86	9.42	12.18
				13	10.64	12.11	12.55	14.85	10.59	11.18	11.27	13.16	15.7	10.83	12.54	8.59	13.77	8.81	10.64	10.44	11.28	7.42	13.21	12.81	11.26	15.92	12.6	13.09	12.44	11.97	13.26	13.1	12.81	11.91	9.97	12.63
				14	11.31	12.2	13.54	15.36	10.72	10.86	11.18	12.99	16.52	10.86	13.01	9.19	13.94	9.63	11.21	10.94	12.18	7.72	13.68	12.84	11.7	15.96	14.17	13.71	12.08	12.45	12.99	13.43	12.57	12.1	11.19	13.22
				15	11.31	12.49	13.17	15.72	10.89	11.61	11.59	14.1	17.6	11.6	13.78	9.87	14.56	10.44	11.33	11.3	12.7	7.84	14.55	13.65	12.41	16.22	14.4	15.27	12.86	12.94	14.07	14.14	12.67	12.57	11.97	13.87
				16	11.41	12.43	13.9	15.16	10.92	12.61	12.17	13.57	18.67	11.82	14.07	10.42	14.18	10.54	11.34	11.28	12.97	7.9	14.05	13.52	12.35	16.68	13.9	15.76	13.33	13.24	14.4	14.78	12.57	12.63	11.57	13.84
				Weeks	Intermittent Fasting (Male)
				1	3.89	3.16	2.25	2.91	0.43	1.63	3.17	1.42	2.25	1.84	0.62	0.6	1.34	1.93	2.06	1.66	1.39	1.8	1.91	2.93	-0.75	1.34	1.55	0.78	2.13	1.29	1.21	1.65	2.02	1.45	1	1.21
				2	5.7	5.11	4.01	5.14	2.76	4.62	5.75	4.95	1.83	1.65	0.46	1.64	2.31	2.86	3	1.75	1.88	3.36	1.64	3.6	0.3	2.53	1.88	2.09	2.78	2.01	2.21	2.7	3.02	1.76	2.39	2.78
				3	4.77	3.77	3.91	4.97	3.05	3.05	5.37	4.33	2.28	2.5	0.56	1.13	2.47	2.34	4	1.39	2.31	3.5	0.92	4.4	0.27	2.99	2.43	2.24	3.3	2.35	2.7	3.55	3.31	2.67	2.28	3.11
				4	7.51	6.5	6.68	7.5	5.97	6.42	8.45	7.77	4.33	4.23	1.98	2.46	4.22	4.95	6.63	2.82	3.83	4.57	2.44	7.13	1.27	4.29	3.87	3.48	5.58	3.88	4.01	4.72	5.11	3.94	3.29	4.51
				5	8.23	7.36	7.93	8.52	7.78	6.85	9.05	8.62	7.47	7.32	4.13	4.49	6.66	7.98	9.5	5.57	6.98	7.04	5.08	10.49	4.11	6.91	6.51	5.88	8.52	5.58	5.91	6.69	8.17	7.2	5.53	7.16
				6	9.05	7.84	8.5	8.76	7.82	7.74	9.48	9.78	7.97	8.2	4.49	5.05	6.7	8.25	9.72	5.51	6.63	6.63	5.26	11.12	3.91	6.77	6.27	6.43	9.1	5.24	6.06	7.19	8.51	7.23	5.7	6.88
				7	9.6	9.08	9.84	9.66	8.31	8.3	10.2	9.48	8.45	8.48	4.88	5.04	6.41	7.94	9.3	5.35	7.05	6.43	5.48	11.13	3.33	6.55	6.87	6.29	9.32	5.02	5.92	6.71	8.8	7.38	5.86	6.81
				8	10.22	9.94	11.35	10.75	8.92	9.03	11.43	10.98	10.63	10.42	6.46	6.25	7.58	9.79	10.44	5.95	8.1	7.36	6.22	12.56	4.44	7.45	8.67	7.47	11.2	6.4	7.69	8.06	9.97	8.75	6.82	8.34
				9	11.16	9.96	11	10.22	9.06	8.67	11.85	11.38	8.87	9.56	6.33	5.64	7.21	8.73	10.22	6.25	7.46	6.89	5.64	11.47	4.4	6.76	7.54	6.51	10.8	5.79	6.72	6.99	9.11	7.71	6.23	7.45
				10	11.67	10.76	11.68	11.53	9.31	8.93	11.94	11.82	9.85	10.07	6.56	6.42	7.94	8.6	11.25	6.74	9.12	8.21	6.56	12.47	5.18	7.49	8.13	6.96	10.91	6.35	7.4	7.76	9.81	8.42	7.19	8.89
				11	12.33	11.04	11.97	11.04	10.19	8.92	12.19	11.68	9.99	10.06	6.15	5.76	7.51	8.78	10.94	6.27	8.41	8.01	6.94	12.64	4.75	7.4	8.1	6.85	11.49	6.22	7.04	7.94	9.51	8.84	6.93	8.75
				12	9.56	8.56	9.43	8.98	7.5	7.25	9.88	9	11.06	10.4	6.79	6.1	7.51	9.88	11.18	6.86	8.48	7.61	7.79	13.44	5.2	7.91	8.7	7	11.96	6.5	7.68	8.83	9.94	9.58	7.44	8.95
				13	9.9	9.5	9.79	9.45	8.22	7.31	10.31	9.13	11.85	10.4	6.32	5.6	7.77	9.6	11.01	6.72	8.38	8.01	8.68	13.51	5.04	7.44	8.61	7	12.78	6.08	7.25	9.31	9.99	9.72	7.37	8.56
				14	9.56	8.75	9.86	9.65	8.98	7.85	10.26	9.53	11.3	10.18	6.36	15.97	8.11	9.88	11.57	7.17	8.5	8.03	8.7	14.25	4.16	7.41	8.52	7.27	12.87	5.75	7.29	9.49	10.15	10.34	7.41	8.73
				15	10.06	10.17	11.03	10.26	9.29	8.3	11.07	10.1	11.15	11.8	6.96	6.23	8.64	10.45	12.11	7.2	9.26	8.53	9.09	15.5	5.01	7.99	9.7	8.45	13.33	5.75	7.98	10.06	10.78	10.68	7.28	9.24
				16	9.77	9.79	10.98	9.8	8.75	7.99	10.38	9.73	11.6	11.7	6.68	6.6	8.54	9.98	12.31	7.3	9.48	8.02	9.1	15.74	4.99	7.89	9.63	7.84	13.26	6	7.97	10.11	10.91	10.35	7.3	9.3

## Sheet: Figure2B_female_weight change
				Weeks	Ad Libitum (Female)
				1	2.41	2.55	1.17	1.86	0.35	1.43	2.08	1.41	0.85	1.84	0.75	0.55	0.85	0.57	-0.67	0.51	1.5	1.25	0.23	1.03	0.44	0.6	1.81	0.29	0.25	1.13	0.66	1.39	0.61	-0.38	0.8	0.53
				2	3.77	2.77	1.48	2.98	1.43	2.69	3.44	2.31	1.35	3.15	0.49	0.43	0.56	1.98	0.06	1.1	1.55	1.04	0.26	1.16	1.35	0.26	1.67	0.26	0.4	1.58	1.26	1.53	1.24	0.34	1.06	0.58
				3	4.41	3.22	3.05	3.82	3.18	4.19	4.72	3.8	1.14	2.6	1.4	0.92	1.43	2.21	1.3	0.96	1.38	1.78	1.24	1.18	1.15	1.33	2.52	0.71	1.07	1.63	1.58	1.52	2.07	1.3	1.72	1.58
				4	5.28	4.2	2.96	4.35	3.91	4.09	6.39	4	2.18	4.38	2.49	1.37	2.74	3.68	1.82	2.15	2.89	3.15	2.43	2.04	2.13	2.34	3.73	0.91	2.45	3.92	2.06	2.82	3.19	2.52	2.89	3.31
				5	5.38	4.22	3.7	4.48	4.48	4.28	5.97	5.46	2.61	5.25	3.32	2.1	2.95	5.04	1.61	2.73	3.18	3.29	2.77	2.57	3.32	2.44	4.66	0.91	2.06	3.93	2.96	3.47	3.52	3.37	2.6	3.73
				6	5.65	4.4	4.18	5.13	4.71	4.31	6.78	5.93	3.31	5.15	3.87	3.02	4.1	3.91	2.74	3.52	4.26	3.93	3.44	3.53	3.78	3.16	4.85	1.4	3.11	3.98	3.62	4.91	3.9	4.29	3.41	4.02
				7	6.19	5.25	4.77	5.5	5.77	4.81	6.26	6.31	3.79	5.39	4.43	3.23	4.02	4.99	3.18	3.98	4.07	3.98	4.2	3.39	3.79	4.54	5.46	1.84	3.76	5.03	4.39	4.48	4.93	4.6	3.68	4.65
				8	7.25	6.22	6.27	6	5.94	5.78	8.2	7.25	4.16	7.16	5.59	3.56	5.09	5.48	2.98	3.75	4.53	4.59	4.88	3.84	4.12	3.32	5.62	1.9	3.49	4.95	3.91	4.97	5.51	4.67	4.68	5.53
				9	7.3	6.36	6.29	6.12	6.16	6.3	7.79	7.67	4.26	7.08	4.97	4.52	5.44	5.68	3.14	4.97	4.43	4.92	4.78	4.63	4.92	4.78	6.52	2.32	4.59	5.89	4.76	6.17	5.84	6	5.19	5.53
				10	7.6	6.49	6.57	6.38	6.66	6.79	7.84	7.58	5.07	7.51	5.44	4.16	5.59	6.95	3.17	4.55	5.41	4.87	4.61	4.83	5.68	5.32	6.62	2.8	4.67	5.7	4.19	5.5	5.44	5.34	4.93	5.48
				11	6.87	6.17	6.55	6.06	6.76	6.57	7.95	9.12	4.94	6.84	4.87	3.94	6.32	5.87	4.4	5.31	6.67	4.98	5.75	5.47	5.57	5.03	7.06	3.07	4.7	5.29	4.47	5.67	5.85	5.37	4.67	5.53
				12	7.84	6.47	7.2	6.64	6.74	6.75	8.84	9.55	5.3	8.45	5.81	3.62	6.42	7.13	4.35	5.21	6.57	5.84	6.27	5.14	6.06	4.91	7.13	3	4.15	5.59	4.52	6.1	5.68	5.9	4.88	5.84
				13	8.2	6.16	7.5	6.79	6.71	6.92	9.21	12.05	5.22	7.67	5.96	4	7.93	7.13	4.76	5.62	6.56	5.63	7.44	5.92	6.54	5.34	7.11	2.69	4.74	6.15	4.93	6.01	6.38	6.87	5.81	6.05
				14	8.54	7.5	7.59	6.59	6.89	6.91	9.69	9.56	6.58	8.95	7.01	4.53	7.86	7.18	6.16	5.53	6.81	5.83	8.03	5.81	7.2	5.94	8.17	3.09	5.09	6.19	5.38	6.57	6.86	7.04	6.37	6.53
				15	8.49	6.95	7.21	7.05	7.43	7.08	9.18	9.22	6.51	7.55	7.3	4.84	8.5	7.52	4.34	5.81	7.56	6.49	9.24	6.35	7.34	5.89	8.63	3.64	5.45	7.59	5.32	6.84	6.82	6.37	6.29	6.57
				16	9.02	7.57	8.11	7.71	8.1	7.69	10.64	10.29	7.1	8.25	7.49	5.69	9.01	9.91	5.28	5.76	7.2	6.73	8.23	7.26	8.39	6.84	10.07	3.49	5.44	6.48	5.65	7.57	6.89	7.47	8.44	7.03
				Weeks	Intermittent Fasting (Female)
				1	2.11	2.16	0.36	1.67	1.79	1.55	1.94	0.83	-0.39	2.36	-0.02	0.46	-0.18	1.37	1.55	0.66	0	0.65	0.49	-0.23	1.1	-0.07	1.41	0.83	0.09	0.36	-0.09	0.98	1.76	-0.29	1.1	-0.44
				2	3.47	4.33	1.33	2.53	3.24	2.95	2.01	1.72	-0.03	2.33	0.99	0.21	0.3	0.47	1.15	1.1	1.16	1.32	0.69	0.55	0.89	0.29	2.83	1.9	1.43	0.94	0.91	1.37	1.25	0.18	0.96	0.05
				3	2.2	3.67	0.75	1.79	1.95	2.47	1.72	1.78	-0.1	2.11	1	0.11	-0.05	0.71	1.16	1.21	0.9	0.81	0.91	0.04	0.89	0.58	2.64	1.56	1.51	1.25	0.58	1.55	1.65	0.4	0.83	0.12
				4	2.6	5.82	1.37	4.32	5.08	5.05	4.81	3.54	1.1	4.1	2.11	1.87	1.02	2.9	2.93	3.06	1.73	3.12	1.94	1.55	1.39	1.99	3.75	2.03	2.71	2.36	1.3	2.53	3.4	1.41	1.75	1.84
				5	4.69	6.2	2.6	4.97	5.95	5.88	5.35	4.47	2.89	6.28	3.88	4.29	2.04	4.31	3.92	4.55	2.8	4.83	3.61	3.14	3.28	4.04	6.08	4.06	4.08	3.63	2.84	3.98	5.21	3.07	3.22	3.91
				6	5.27	7.16	3.12	5.41	6.61	6.04	5.96	5.4	2.91	6.03	3.82	4.65	1.38	4.17	3.8	4.81	2.4	4.81	3.14	3.45	3.26	4.7	5.76	4.06	4.05	3.81	3.14	4.02	5.5	3.59	2.7	3.54
				7	5.88	6.59	3.14	5.49	6.23	6.75	6.26	5.96	2.98	6.17	3.52	3.98	1.5	4.05	3.93	4.17	2.38	4.95	3.47	3.4	3.08	4.76	4.71	3.91	3.86	3.81	3.39	3.49	4.81	3.19	2.72	2.97
				8	7.01	8	3.4	5.82	6.8	7.06	6.41	6.04	4.93	8.62	5.07	5.71	3.27	5.19	5.17	6	2.97	5.81	5.45	4.39	4.28	5.06	6.41	5.06	4.7	5.07	4.58	5.24	6.45	4.04	4.12	3.66
				9	6.83	7.69	3.9	6.37	6.67	6.85	6.63	6.52	3.37	7.84	3.84	4.98	3.39	4.6	5.65	4.28	2.71	5.54	3.87	3.84	3.48	5.21	5.62	4.61	4.32	4.63	4.02	4.34	5.69	2.73	3.21	3.85
				10	7.92	9.01	4.41	7.32	7	7.71	6.64	7.03	3.96	6.89	3.67	5.46	3.26	4.69	5.52	4.39	3.56	5.97	4.44	3.46	4.2	4.58	6.12	4.25	4.34	4.7	4.15	4.33	5.87	3.07	3.23	4.11
				11	7.81	8.5	5.52	7.79	7.63	7.59	7.53	7.7	3.2	7.14	3.69	5.09	3.01	4.5	5.31	4.68	3.63	5.52	4.04	3.84	4.44	4.64	6.28	4.53	3.91	4.11	3.49	4.23	5.91	3.25	3.29	4.18
				12	5.74	6.63	3.41	5.61	5.09	5.67	5.47	5.67	4.17	7.78	4.02	5.99	2.94	4.94	5.6	5.04	4.16	5.61	4.4	4.24	4.64	5.37	6.41	4.58	4.45	4.56	3.79	4.73	5.68	3.43	4.21	3.8
				13	6.04	6.9	3.44	5.9	5.23	5.64	6.04	6.06	3.57	7.1	3.52	5.81	2.6	4.48	4.41	4.82	3.34	5.48	4.09	3.86	3.67	5.97	5.11	4.03	4.17	3.96	3.4	3.84	6.29	2.6	4.05	3.5
				14	6.57	6.77	3.2	5.74	5.3	5.47	5.94	5.34	4.05	7.95	4.35	6.29	3.03	4.51	4.41	5.05	3.32	5.84	4.39	4.26	3.99	5.6	5.68	4.09	4.05	3.74	3.35	3.82	5.41	2.68	3.25	3.97
				15	6.31	8.4	3.55	4.57	5.75	5.82	6.19	5.74	4.28	7.55	4.12	5.67	3.26	5.28	5.24	5.82	3.73	5.12	4.34	3.64	4.34	5.39	5.93	4.64	4.34	4.41	3.52	4.03	6.72	2.93	3.78	4.51
				16	6.23	7.17	3.76	5.95	5.47	5.85	6.15	6.08	3.17	8.13	3.67	6.12	2.91	5.69	6.1	5.14	3.66	6.51	4.09	4.24	4.39	5.63	5.85	4.24	4.29	4.04	3.79	4.05	5.84	3.57	4.39	4.2

## Sheet: Figure1C_male_glucose
				Week 0	Week 8 AL	Week 8 IF	Week 16 AL	Week 16 IF
				11.2	10.6	7.4	8.8	9.2
				11.6	8.4	6.6	9.7	6.2
				10.7	9.2	9	10.7	8.1
				10.8	11.6	7.9	9.9	7.3
				9.7	9.3	6.9	9.9	8.4
				13.3	10.7	8.2	11.7	8.6
				11.8	11	9.1	11.3	7.2
				12.3	7.5	7.9	11.2	6.6
				10.2	10.3	8.3	9.8	8.4
				11.1	9	8.8	8.3	8.2
				12.5	9.3	9.4	10.3	9.1
				12.7	10.9	10.7	11.2	9.7
				9.6	9	10.1	6.6	8.9
				13.3	10.7	7.7	12.6	7.8
				12.8	9.4	9.5	11.2	9.7
				13.3	10.8	7.4	10.1	9.3
				10.4	9.7	6.8	13.2	7.6
				13.6	11.1	9.6	13.4	8.3
				12.6	10.8	8.5	12.7	8.2
				13.8	9.8	9.3	12.6	9.3
				11.3	10.1	9.7	11.3	9.4
				10.8	9.7	8.7	10.2	10
				12.1	11.2	8.9	11.8	9.2
				12.5	11.9	8.6	13.1	9.1
				10.3	8.4	7.4	8.3	6.7
				10.8	7.4	11.1	10.1	9.9
				11.9	9.7	9.5	8.3	10.2
				12.8	9	9.9	11.3	10.4
				11.5	8.3	8.6	10.4	6.4
				11.5	9.5	7.6	11.1	6.8
				10.3	8.6	9.7	10.4	9.8
				12.2	8.2	9.9	11.7	9.9
				10
				11.2
				15.2
				13.9
				10.8
				10.7
				11.2
				10.7
				9.1
				9.1
				12.6
				13.1
				8.9
				9.1
				11.2
				9.6
				10.4
				11.2
				11.3
				10.5
				11
				12.1
				9
				9.9
				7.8
				12.3
				10.3
				10.9
				7.6
				9.7
				12.1
				9.8

## Sheet: Figure1D_female_glucose
				Week 0	Week 8 AL	Week 8 IF	Week 16 AL	Week 16 IF
				9.5	7.4	5.4	7.9	5.9
				9.8	7.1	5.8	8.1	4.9
				10.2	9.4	7.4	7.6	6.6
				8.7	8.1	7.1	8.3	6.4
				8.2	8.9	5.2	7.6	5.8
				12.4	7.8	6.2	6.6	5.8
				8.7	8.4	7.8	6.7	4.7
				10.2	8.5	7.6	8.4	6.8
				9.3	10.7	7.8	9.7	7.4
				8.9	9.4	6.4	8.5	6.5
				11.2	12	8.4	11.6	9.8
				9.3	11.1	6.4	11.1	6.8
				8.8	10.4	7.4	12.2	9.4
				12.3	11.6	7.2	12.1	7.7
				11.7	9.8	7	10.6	9.7
				10.7	11.4	7.8	12.7	8.2
				10.1	8.6	7.3	7.6	7.6
				10.6	11.4	6.3	13.1	7.1
				11.8	11.7	6.2	12	9.8
				9.2	6.8	8.4	10.7	9.8
				9.1	7.3	7.6	9.9	8.9
				10.3	9.5	7.6	11.4	6.6
				9.9	10.2	7.3	12.7	8.7
				9.8	10.4	7.2	12	9.2
				9.2	7	6.2	8.5	8.3
				10.7	7.6	8	9	8.7
				10.5	10	7.8	10.8	10.6
				10.1	9.4	7.2	11.2	9.8
				10	9.7	7	11.3	7.4
				9.2	9.9	8.7	11.2	10.3
				8.8	10.9	6.8	11.9	9.2
				9.2	10.2	9	11.1	8.8
				8.4
				8
				9.9
				11.4
				9.7
				11.1
				7.1
				9.2
				8.2
				8.9
				9.8
				10.6
				12.1
				11.1
				10.6
				10.3
				8.9
				9.9
				9.5
				10.7
				8.8
				9.3
				8.6
				9.6
				9
				11.7
				9.2
				9.3
				9.8
				10.1
				9.8
				8.8

## Sheet: Figure1E_male_ketone
				Week 0	Week 8 AL	Week 8 IF	Week 16 AL	Week 16 IF
				0.7	0.7	0.7	0.4	0.8
				0.6	1	0.8	0.8	1.4
				0.7	0.8	0.8	0.9	0.8
				0.5	0.9	0.7	0.8	1.4
				0.6	1.1	0.9	1.1	0.8
				0.8	1.1	0.9	0.9	1
				0.6	0.6	1	0.8	1
				0.4	0.8	0.7	0.8	1.3
				0.7	0.7	0.4	0.6	0.6
				0.6	0.4	0.7	0.4	0.5
				0.4	0.3	0.6	0.5	0.5
				0.4	0.3	0.5	0.4	0.6
				0.6	0.6	0.5	0.4	0.8
				0.3	0.4	0.7	0.4	0.8
				0.3	0.5	0.4	0.3	0.6
				0.4	0.5	0.8	0.7	0.4
				0.4	0.5	0.9	0.4	0.9
				0.4	0.7	0.8	0.6	0.8
				0.4	0.5	0.4	0.4	0.8
				0.2	0.5	0.7	0.4	0.4
				0.4	0.5	0.9	0.4	0.7
				0.4	0.6	0.9	0.3	0.5
				0.4	0.3	0.8	0.3	0.7
				0.4	0.4	0.7	0.4	0.7
				0.6	0.6	0.6	0.4	0.9
				0.4	0.7	0.7	0.4	0.7
				0.4	0.7	0.5	0.6	0.5
				0.4	0.6	0.6	0.4	0.8
				0.3	0.5	0.8	0.4	0.7
				0.4	0.9	0.9	0.6	0.6
				0.4	0.6	0.6	0.3	0.6
				0.4	1	0.8	0.4	0.5
				1
				0.5
				1.4
				0.9
				0.6
				1.4
				0.8
				0.8
				0.6
				0.6
				0.6
				0.6
				0.8
				0.8
				0.3
				0.7
				0.4
				0.6
				0.5
				0.3
				0.5
				0.5
				0.7
				0.7
				0.4
				0.3
				0.4
				0.7
				0.6
				0.3
				0.3
				0.4

## Sheet: Figure1F_female_ketone
				Week 0	Week 8 AL	Week 8 IF	Week 16 AL	Week 16 IF
				0.7	0.6	1.3	0.8	1.3
				0.8	0.8	1.3	0.6	1.3
				0.5	0.6	1.2	0.6	1.3
				1.2	1.1	1.1	0.6	1.3
				1.5	0.8	1.6	0.6	1.2
				1.1	0.9	1.3	0.7	1.6
				1.1	0.7	1.4	1.1	1.9
				0.8	0.7	1.3	0.8	1.6
				0.6	0.7	0.8	0.5	1
				0.8	0.5	0.9	0.4	1.1
				0.5	0.5	0.8	0.4	0.5
				0.6	0.6	0.6	0.5	0.8
				0.4	0.7	0.7	0.6	0.7
				0.6	0.8	1.1	0.3	1.1
				0.4	0.7	0.9	0.5	0.8
				0.6	0.6	0.6	0.6	0.7
				0.6	0.7	1.3	0.4	1.3
				0.6	0.6	0.9	0.5	0.8
				0.3	0.7	0.6	0.6	0.7
				0.4	0.5	0.6	0.4	0.8
				0.4	0.6	1.3	0.4	0.7
				0.3	0.5	0.9	0.6	0.6
				0.3	0.6	0.8	0.5	0.8
				0.4	0.6	0.9	0.4	0.7
				0.3	0.6	0.8	0.5	0.9
				0.5	0.5	0.7	0.6	0.9
				0.4	0.7	0.8	0.7	0.6
				0.8	0.6	0.8	0.6	0.7
				0.7	0.5	0.9	0.6	1.1
				0.7	0.8	0.9	0.6	0.7
				0.6	0.5	1.3	0.7	0.7
				1.1	1.2	0.8	0.8	0.7
				1
				0.9
				0.8
				0.6
				1.1
				0.7
				0.7
				0.8
				0.6
				0.6
				0.4
				0.9
				0.3
				0.6
				0.4
				0.6
				0.6
				0.8
				0.6
				0.6
				0.6
				0.6
				0.7
				0.7
				0.4
				0.6
				0.6
				0.8
				0.5
				0.6
				0.5
				0.6

## Sheet: Figure1G_male_cholesterol
				Week 0	Week 8 AL	Week 8 IF	Week 16 AL	Week 16 IF
				151	152	82	144	73
				105	116	97	99	69
				150	146	144	148	123
				143	147	139	128	114
				106	131	144	121	109
				149	159	100	152	85
				142	147	134	135	121
				135	142	99	131	76
				134	152	144	157	145
				140	152	143	128	144
				139	141	149	128	124
				151	155	135	132	138
				151	148	128	138	131
				114	113	145	122	123
				136	145	107	145	72
				153	146	130	158	119
				149	157	101	149	84
				114	102	160	115	133
				129	153	147	140	145
				130	152	140	143	137
				146	158	146	157	165
				140	130	84	136	82
				104	109	126	110	116
				127	101	138	141	120
				106			194	143
				110			209	123
				145			180	131
				153			190	127
				160			210	143
				103			178	163
				166			188	164
				111			193	152
				159
				150
				151
				130
				148
				153
				107
				152
				113
				160
				152
				156
				169
				129
				145
				143

## Sheet: Figure1H_female_cholesterol
				Week 0	Week 8 AL	Week 8 IF	Week 16 AL	Week 16 IF
				112	99	116	115	114
				88	83	67	79	74
				98	111	110	111	115
				102	112	62	108	58
				115	130	101	132	115
				100	114	101	94	103
				112	116	128	117	103
				98	125	125	118	103
				117	128	120	124	113
				115	119	73	101	64
				110	115	68	116	63
				84	93	98	87	110
				130	150	102	121	105
				112	132	65	130	65
				96	133	68	106	67
				105	126	121	107	104
				110	109	118	110	120
				74	91	128	73	115
				103	116	117	116	112
				98	110	102	100	102
				105	116	134	117	115
				107	130	118	120	108
				108	106	121	106	112
				105	114	125	116	110
				98			130	118
				79			137	56
				111			132	115
				72			136	119
				119			139	126
				107			139	103
				104			138	130
				117			149	125
				117
				91
				91
				104
				110
				81
				79
				107
				116
				109
				100
				118
				109
				111
				100
				114

## Sheet: Figure1I_male_CRP
				Week 0	Week 8 AL	Week 8 IF	Week 16 AL	Week 16 IF
				0.39	0.58	0.35	0.56	0.46
				0.3	0.36	0.4	0.3	0.49
				0.34	0.59	0.4	0.63	0.42
				0.34	0.5	0.48	0.39	0.5
				0.3	0.36	0.46	0.41	0.45
				0.35	0.47	0.39	0.47	0.42
				0.3	0.46	0.46	0.52	0.45
				0.3	0.47	0.4	0.57	0.36
				0.38	0.48	0.49	0.44	0.59
				0.31	0.47	0.43	0.41	0.57
				0.3	0.42	0.43	0.39	0.57
				0.35	0.43	0.48	0.42	0.7
				0.33	0.5	0.43	0.38	0.45
				0.3	0.37	0.46	0.33	0.44
				0.4	0.48	0.36	0.51	0.35
				0.35	0.53	0.46	0.57	0.47
				0.38	0.38	0.4	0.55	0.42
				0.3	0.45	0.45	0.33	0.43
				0.33	0.56	0.5	0.53	0.47
				0.33	0.53	0.46	0.44	0.57
				0.34	0.64	0.53	0.66	0.58
				0.33	0.56	0.39	0.59	0.4
				0.3	0.3	0.43	0.33	0.44
				0.34		0.58	0.61	0.46
				0.3
				0.3
				0.34
				0.36
				0.37
				0.3
				0.35
				0.3
				0.34
				0.34
				0.3
				0.36
				0.45
				0.34
				0.3
				0.31
				0.3
				0.3
				0.37
				0.35
				0.38
				0.3
				0.31
				0.4

## Sheet: Figure1J_female_CRP
				Week 0	Week 8 AL	Week 8 IF	Week 16 AL	Week 16 IF
				0.39	0.51	0.44	0.54	0.43
				0.34	0.37	0.36	0.33	0.36
				0.37	0.47	0.49	0.52	0.39
				0.35	0.56	0.41	0.45	0.33
				0.36	0.42	0.37	0.52	0.44
				0.39	0.42	0.37	0.59	0.37
				0.38	0.53	0.43	0.49	0.46
				0.41	0.51	0.39	0.48	0.45
				0.5	0.5	0.49	0.49	0.37
				0.42	0.46	0.38	0.51	0.3
				0.39	0.52	0.38	0.47	0.3
				0.3	0.34	0.42	0.33	0.46
				0.47	0.52	0.37	0.52	0.38
				0.43	0.48	0.39	0.56	0.32
				0.41	0.42	0.37	0.46	0.3
				0.37	0.34	0.45	0.47	0.41
				0.41	0.44	0.45	0.47	0.44
				0.3	0.3	0.48	0.3	0.49
				0.37	0.39	0.43	0.48	0.44
				0.35	0.46	0.48	0.42	0.44
				0.4	0.47	0.5	0.43	0.43
				0.43	0.53	0.44	0.49	0.42
				0.39	0.41	0.42	0.5	0.4
				0.41	0.41	0.46	0.47	0.47
				0.37
				0.3
				0.4
				0.3
				0.35
				0.32
				0.36
				0.34
				0.34
				0.31
				0.3
				0.38
				0.41
				0.31
				0.3
				0.39
				0.33
				0.38
				0.45
				0.37
				0.33
				0.34
				0.34
				0.37
