# Supplementary material for: Impact of Parental Time-Restricted Feeding on Offspring Metabolic Phenotypic Traits
Source: Int J Biol Sci. 2025 Feb 10;21(5):1852–62. doi: 10.7150/ijbs.107469 (PMC11900813; doi:10.7150/ijbs.107469)
Supplement: Supplementary file 3 — Supplementary source data for figure 3. [file ijbsv21p1852s3.xlsx]

## Sheet: Fig3A_NCmale_GTT
				time(mins)	F1 (AL X AL)
				0	4.8	5.8	6.7	7.8	4.6	4.2	4.9	6	5.5	5.1	4.7	5.6	5.8	5.1	6.2	4.5	5.7	6.7	7.2	5.7	4.6	9.6	6.1
				15	27.7	24.3	27.7	27.5	27.5	19.4	30	23.4	23.7	25.3	33.3	33.3	33.3	33.3	33.3	33.3	33.3	33.3	19.5	26.4	33.3	33.3	33.3
				30	26.1	19.3	26.3	25.7	24.9	16.3	22.9	26.6	23.8	33.3	33.3	33.3	33.3	33.3	33.3	33.3	33.3	33.3	25.6	27.1	33.3	33.3	33.3
				60	19.7	13.4	24.6	18.1	17.6	9.4	14.7	20.8	18.1	27.4	20.8	33.3	33.3	27.6	33.3	20	33.3	33.3	33.3	23.4	24.4	33.3	33.3
				120	11.5	9.4	12.5	10.7	12.3	7.9	11.2	9.9	10.3	22.2	10.1	27.4	33.3	22.9	26.3	13.4	18.1	24.6	33.3	20	17.8	33.3	33.3
					F1 (AL Male X IF Female)
				0	4.7	7.1	8.3	4.1	5.9	8.2	6.3	6.1	4.1	4.4	6.7	5.4	7.3	5	4.2	7.2	8.6	8.1
				15	24.9	27.7	27.6	21.1	33.3	33.3	33.3	33.3	33.3	26.1	33.3	33.3	23.6	33.3	33.3	33.3	33.3	33.3
				30	21.4	27.7	25.3	20.8	33.3	33.3	33.3	33.3	33.3	33.3	33.3	33.3	33.3	33.3	33.3	33.3	33.3	33.3
				60	16.6	27	19.1	17.3	33.3	33.3	33.3	33.3	23.1	27.7	33.3	23.1	33.3	33.3	21.3	33.3	33.3	33.3
				120	12.4	17.9	9.6	11.3	26.3	33.3	33.3	33.3	17.2	22.8	27.6	12.9	33.3	21.3	14.6	27.1	33.3	33.3
					F1 (IF Male X AL Female)
				0	4.9	3.9	5.5	5.3	5.7	6.4	5.7	6.8	11	8.7	6.5	7.6	7.2	7.3	8.2	7.7	6.9	4.6	7.4	5.6	5.7
				15	23.4	33.3	20	33.3	23.7	33.3	25.7	33.3	33.3	27.7	33.3	33.3	33.3	21.7	33.3	27.3	33.3	33.3	33.3	33.3	33.3
				30	18.2	27.5	33.3	33.3	21.9	33.3	33.3	33.3	33.3	27.1	33.3	33.3	33.3	33.3	33.3	33.3	33.3	26.8	33.3	33.3	33.3
				60	13.2	20.9	33.3	33.3	16.6	33.3	33.3	32.1	33.3	24.9	33.3	33.3	33.3	33.3	33.3	33.3	33.3	18.6	33.3	33.3	33.3
				120	9.6	9.8	33.3	33.3	11.8	33.3	25.4	33.2	33.3	16.9	33.3	33.3	33.3	33.3	33.3	27.2	33.3	14.5	33.3	27.5	33.3
					F1 (IF X IF)
				0	8.9	8.9	4.1	7.6	6.1	5.5	5.5	6.4	6.3	4	4.9	5.6	4.9	6.3	5.3	6.7	5.4
				15	27.3	25.7	12.3	25.1	25.1	26.9	21.7	22.9	17.4	33.3	33.3	23	33.3	33.3	33.3	23.2	26.1
				30	26.3	23.4	9.4	24.6	22.8	25.4	18.4	26.4	15.6	33.3	33.3	33.3	33.3	33.3	33.3	33.3	24.9
				60	18.9	16	8.4	17.4	16.6	25.3	11.6	22.6	10.7	25.1	20.6	33.3	22.6	33.3	33.3	33.3	19.8
				120	12.4	10.8	8.3	9.2	10.7	17.9	8	10.5	7.7	12.9	14.2	33.3	11.3	33.3	26.4	27.2	14.5

## Sheet: Fig3B_NCmale_GTT_AUC
				F1 (AL X AL)	F1 (AL Male X IF Female)	F1 (IF Male X AL Female)	F1 (IF X IF)
				1790	1529	1902	1811
				1247	2364	3108	1543
				2060	1713	3306	573.8
				1705	1453	1512	1566
				1688	3101	3314	1523
				869.3	3328	2958	2212
				1520	3314	3260	1063
				1748	3312	3349	1838
				1576	2355	2238	891.8
				2586	2624	3315	2315
				2043	3146	3323	2159
				3131	2236	3320	3154
				3310	3176	3147	2162
				2736	2944	3328	3314
				3103	2197	3051	3099
				2105	3134	3318	2982
				2853	3331	1929	1838
				3056	3327	3322
				2940		3134
				2222		3309
				2435
				3338
				3312

## Sheet: Fig3C_NCfemale_GTT
				time(mins)	F1 (AL X AL)
				0	7.2	5.5	5.8	10.3	6.3	6.7	6.7	5.6	6.5	6.8	6.9	4.1	5.5	5.1	6.3	7.8	4.9	6.6	4.9
				15	29.6	21.8	25.4	24.1	26.7	33.3	33.3	33.3	33.3	33.3	33.3	33.3	33.3	33.3	20.8	33.3	33.3	33.3	27.5
				30	30.9	18	17.2	25.7	33.3	33.3	33.3	33.3	33.3	33.3	33.3	25.6	33.3	33.3	26.6	26.3	33.3	33.3	19.4
				60	33.3	12.2	10.3	19.8	17.5	33.3	33.3	33.3	24.7	23.7	22	13.6	17.2	33.3	26.4	33.3	22.3	33.3	12.3
				120	29	9.4	6.9	11.8	10.3	33.3	27.2	24.8	17.8	13.6	15.4	6.4	9.4	18.5	18.9	19.7	12.8	25.4	9.2
					F1 (AL Male X IF Female)
				0	3.6	4.2	3.9	7.7	4.7	5.3	5.9	5.7	4.9	4.9	5.7	5.2	4.4	4.9	5.7	6.4	3.9	6.2	4.8	4.1	5.6	5.4	4.6	5.8	5.7	6	7.5	6.4
				15	20.5	23.4	26.2	28.4	28.4	29.8	27.2	28.5	28	33.3	33.3	13.7	26.7	33.3	20.4	27.7	33.3	33.3	33.3	33.3	33.3	33.3	33.3	33.3	33.3	33.3	33.3	33.3
				30	18.9	16.8	20.9	26.1	24.1	26.8	30.1	21.4	25.5	33.3	33.3	24.5	25.4	33.3	26.1	27.7	27.5	33.3	33.3	23.9	33.3	33.3	33.3	33.3	33.3	33.3	33.3	33.3
				60	14.2	13.9	17.3	16.9	12.6	25.9	29.5	16.3	17.8	33.3	33.3	33.3	16.1	33.3	26.9	33.3	23.8	33.3	33.3	27.7	33.3	33.3	33.3	33.3	33.3	33.3	33.3	33.3
				120	9.8	12.6	8.2	10.1	6.9	15.4	12.5	10.6	7.5	15.1	26.1	18	12.4	11	24.4	22.3	12	33.3	21	14.6	20.9	26.5	12.6	21.8	23.8	19.6	33.3	18.6
					F1 (IF Male X AL Female)
				0	4.7	3.9	4.3	5.6	5.2	6.6	5.8	9.5	4.9	9.6	6.5	6.8	5.9	6.4	6	7.1	7.3
				15	25.3	31	32.4	31.5	29.1	33	28.8	26.1	28.8	33.3	18.8	33.3	23	33.3	33.3	33.3	33.3
				30	18.9	30.7	24.3	29	27.1	31.9	29.7	24.1	26.3	33.3	24.1	33.3	27.4	33.3	33.3	33.3	33.3
				60	12.1	21.1	14.8	21.9	17.7	28.1	27.1	15.6	19.4	33.3	21.9	33.3	33.3	33.3	33.3	33.3	33.3
				120	10.7	8.2	10.3	10.6	10.8	19.4	16.7	8.9	9.9	19.5	17	14.3	24.7	33.3	18.9	16.4	16.8
					F1 (IF X IF)
				0	5	7.5	5.5	4.9	5.6	5.5	5.8	4.4	6.4	7.2	6.9	7.2	6.9	4.7	6.7	6.6	4.5	5.1	6.2	6.1
				15	33.3	30.3	26.2	26.2	32.5	33.3	32.2	29.4	33.3	33.3	33.3	24.9	33.3	33.3	33.3	19.9	25.3	26.1	33.3	33.3
				30	30.5	29.6	30.7	22.1	33.3	33.3	25.3	29.1	33.3	33.3	33.3	26.5	33.3	33.3	33.3	21.1	25.9	33.3	33.3	33.3
				60	27.6	31.9	26.8	17.3	31.6	28	17.1	17.3	33.3	33.3	33.3	25.7	24.8	16.4	25	20.3	25.6	24.5	33.3	33.3
				120	14.8	21.2	10	9.8	11	10.2	9.4	7.8	22.7	25	15.1	21.4	11.4	9.8	12.2	11.5	13.8	19.1	20.9	22.7

## Sheet: Fig3D_NCfemale_GTT_AUC
				F1 (AL X AL)	F1 (AL Male X IF Female)	F1 (IF Male X AL Female)	F1 (IF X IF)
				3082	1213	1226	2429
				1124	1284	1901	2768
				1002	1437	1560	2151
				1782	1655	1991	1520
				1814	1298	1726	2551
				3317	2237	2629	2376
				3134	2352	2384	1667
				3053	1523	1494	1661
				2463	1577	1751	2996
				2294	2757	2924	3071
				2273	3093	1889	2772
				1430	2354	2747	2342
				1866	1622	2765	2279
				2861	2634	3314	1836
				2233	2399	2879	2310
				2759	2774	2813	1601
				2193	2099	2826	2082
				3079	3313		2375
				1235	2933		2941
					2273		2994
					2936
					3103
					2680
					2965
					3024
					2900
					3323
					2873

## Sheet: Fig3E_HFSSmale_GTT
				time(mins)	F1 (AL X AL)
				0	15.3	15.6	13.6	9.3	5.6	8.9	11.6	5.3	9.2	5.4	8.7	7.6	8.1	8.4	8.3	9.7	8.3	5.5	8.2	8.6	6.3
				15	33.3	33.3	33.3	26.9	33.3	33.3	33.3	33.3	33.3	33.3	33.3	14	33.3	33.3	33.3	33.3	33.3	33.3	33.3	33.3	33.3
				30	33.3	33.3	33.3	33.3	25.6	33.3	33.3	33.3	33.3	22.4	33.3	20.4	33.3	33.3	33.3	33.3	33.3	33.3	33.3	33.3	33.3
				60	33.3	33.3	33.3	33.3	25.6	33.3	33.3	33.3	33.3	20	33.3	24.6	33.3	33.3	33.3	33.3	33.3	33.3	33.3	33.3	33.3
				120	33.3	33.3	33.3	33.3	33.3	33.3	33.3	33.3	33.3	18.3	33.3	33.3	33.3	33.3	33.3	33.3	33.3	23.6	33.3	33.3	33.3
					F1 (AL Male X IF Female)
				0	11	11.2	11.8	10.4	6.4	10	9.9	8.7	9.3	5.3	9.1	9.7	6.7	9.2	10.3	8.8	8.9	6.8	9.1	10.3
				15	24.7	21.2	32.1	33.3	33.3	33.3	33.3	33.3	33.3	20.7	33.3	33.3	27.2	33.3	33.3	33.3	33.3	22.4	24.4	33.3
				30	31.1	20.4	33.3	33.3	25.6	33.3	33.3	33.3	33.3	26.1	33.3	33.3	33.3	33.3	33.3	33.3	33.3	24.2	33.3	33.3
				60	33.3	14.5	33.3	33.3	21.1	33.3	33.3	33.3	33.3	23.2	33.3	33.3	33.3	33.3	33.3	33.3	33.3	33.3	33.3	33.3
				120	33.3	11.1	33.3	33.3	23.2	33.3	33.3	33.3	33.3	33.3	33.3	33.3	33.3	33.3	33.3	33.3	33.3	33.3	33.3	33.3
					F1 (IF Male X AL Female)
				0	7.2	8	8.2	6.3	12.3	12.6	10.2	8.9	5.2	9	10.2	8.1	8.7	8.8	9.7	9.3	9.3	9.3	9.7	9.2	8.6	9.4
				15	26	24.7	33.3	30.9	33.3	33.3	33.3	33.3	33.3	33.3	33.3	33.3	33.3	33.3	33.3	33.3	33.3	33.3	33.3	22.7	33.3	33.3
				30	30.1	33.3	33.1	33	33.3	33.3	33.3	33.3	27.3	33.3	33.3	25.3	33.3	33.3	33.3	33.3	33.3	33.3	33.3	33.3	33.3	33.3
				60	33.3	33.3	32.8	28.8	33.3	33.3	33.3	33.3	25.6	33.3	33.3	23.8	33.3	33.3	33.3	33.3	33.3	33.3	33.3	33.3	33.3	33.3
				120	22	33.3	27.5	23	33.3	33.3	33.3	33.3	27	33.3	27.1	33.3	33.3	33.3	33.3	33.3	33.3	33.3	33.3	33.3	33.3	33.3
					F1 (IF X IF)
				0	5.4	8.2	5.6	4.3	10.3	6.6	8.8	8.1	6.4	6.9	9.8	8.2	11.2	10.6	9.9	9.2	10.9	9.9	7.3
				15	33.3	19.9	31.1	30	25.6	33.3	33.3	20.9	33.3	33.3	25.8	33.3	22.3	33.3	33.3	33.3	33.3	27	22.9
				30	33.3	26.9	26.7	27.9	33.3	33.3	33.3	26.1	33.3	33.3	33.3	33.3	33.3	33.3	33.3	33.3	33.3	18.9	22
				60	33.3	28.2	20.8	20.9	33.3	33.3	33.3	33.3	33.3	33.3	33.3	33.3	33.3	33.3	33.3	33.3	33.3	18.6	19.1
				120	33.3	26.4	14.5	15.8	33.3	33.3	33.3	33.3	33.3	33.3	33.3	33.3	33.3	33.3	25.6	33.3	33.3	14.8	20

## Sheet: Fig3F_HFSSmale_GTT_AUC
				F1 (AL X AL)	F1 (AL Male X IF Female)	F1 (IF Male X AL Female)	F1 (IF X IF)
				3381	3170	2800	3307
				3383	1367	3197	2546
				3368	3337	3127	2000
				3240	3344	2759	2045
				2789	2289	3359	3228
				3333	3341	3361	3316
				3353	3341	3343	3332
				3306	3332	3333	2979
				3335	3336	2635	3314
				2013	2501	3334	3318
				3332	3335	3157	3227
				2352	3339	2720	3328
				3327	3225	3332	3185
				3329	3335	3332	3346
				3329	3344	3339	3110
				3339	3332	3336	3335
				3329	3333	3336	3348
				3017	2949	3336	1706
				3328	3201	3339	1873
				3331	3344	3176
				3314		3331
						3337

## Sheet: Fig3G_HFSSfemale_GTT
				time(mins)	F1 (AL X AL)
				0	8.8	7.6	7.6	7.4	7.7	10.9	11.3	7.1	7.7	7.4	7.9	6	4.7	7.3	6.1	6	6.9	6
				15	33.3	33.3	33.3	20.1	33.3	24.4	33.3	24.1	33.3	33.3	33.3	19.8	27.8	33.3	33.3	24.9	23.6	33.3
				30	33.3	33.3	33.3	26.3	33.3	33.3	33.3	33.3	33.3	33.3	33.3	27.7	33.3	33.3	33.3	33.3	33.3	33.3
				60	33.3	33.3	33.3	33.3	33.3	33.3	33.3	33.3	33.3	33.3	33.3	33.3	33.3	33.3	33.3	33.3	33.3	33.3
				120	33.3	33.3	33.3	33.3	33.3	33.3	33.3	33.3	33.3	33.3	33.3	33.3	33.3	33.3	33.3	33.3	33.3	33.3
					F1 (AL Male X IF Female)
				0	8.1	5.6	7.7	7.7	3.2	10.1	7.8	5.8	7.1	6	7.7	9	6.7	5.3	6.1	8.7	7.3	7.9	7.3	5.2	7.7	7.8
				15	33.3	27.4	33.3	33.3	33.3	19	33.3	33.3	33.3	33.3	24.8	33.3	20.3	33.3	15.1	33.3	33.3	33.3	19.3	26.9	20.5	14.8
				30	33.3	31.6	33.3	33.3	33.3	23.6	33.3	33.3	33.3	33.3	27.6	33.3	23.5	33.3	25.3	33.3	33.3	33.3	26.3	33.3	33.3	20.9
				60	33.3	33.3	33.3	33.3	33.3	27	33.3	33.3	33.3	33.3	33.3	33.3	25.1	33.3	26.3	33.3	33.3	33.3	33.3	33.3	33.3	26.4
				120	33.3	33.3	33.3	33.3	33.3	33.3	33.3	25.8	17.5	26.5	33.3	33.3	15.7	19.1	24.2	33.3	33.3	33.3	33.3	33.3	33.3	33.3
					F1 (IF Male X AL Female)
				0	5.2	9.1	11.2	5.7	8.8	10.5	8.1	7.3	7.7	7.2	8.8	6.4	9	8.8	5.6	6.3	5.3	7.7	8
				15	26.3	21.5	19.7	20.7	26.9	32.1	33.3	15.2	15.2	21.4	33.3	23.7	21.7	33.3	25.2	21.2	20.4	17.6	33.3
				30	33.3	26.1	33.3	33.3	25.5	33.3	33.3	24.8	26.3	33.3	33.3	33.3	25.3	33.3	33.3	33.3	33.3	33.3	33.3
				60	33.3	31.3	33.3	33.3	31.6	33.3	33.3	33.3	33.3	33.3	33.3	33.3	26.6	33.3	33.3	33.3	33.3	33.3	33.3
				120	33.3	33.3	33.3	33.3	20.5	27.2	33.3	33.3	33.3	33.3	33.3	33.3	33.3	33.3	33.3	33.3	33.3	33.3	33.3
					F1 (IF X IF)
				0	6.8	8.9	5.4	5.7	6.7	6.9	8.8	9.1	8.9	6.7	6.4	7.6	6.1	4.5	6.4	6.9	5.9	7
				15	33.3	33.3	33.3	33.1	18.8	20.9	23.7	33.3	16.6	23	33.3	33.3	33.3	33.3	23.9	33.3	22.1	33.3
				30	33.3	33.3	33.3	24.9	33.3	21	25.1	33.3	25.5	33.3	33.3	33.3	33.3	19.9	23.3	33.3	23.7	33.3
				60	32	22.5	20.9	21.9	33.3	17.1	33.3	33.3	33.3	23.6	33.3	33.3	33.3	9.2	23.3	33.3	33.3	27.1
				120	17.4	9.3	9.8	10.8	33.3	15.5	33.3	33.3	33.3	20.4	33.3	33.3	33.3	5.9	26.3	33.3	33.3	13.3

## Sheet: Fig3H_HFSSfemale_GTT_AUC
				F1 (AL X AL)	F1 (AL Male X IF Female)	F1 (IF Male X AL Female)	F1 (IF X IF)
				3332	3327	3200	2782
				3323	3182	2906	2127
				3323	3324	3146	2044
				2966	3324	3120	1929
				3324	3291	2600	3099
				3215	2626	3144	1592
				3351	3325	3327	3004
				3182	3085	2858	3335
				3324	2846	2895	2907
				3322	3107	3142	2339
				3326	3068	3332	3314
				2983	3334	3170	3323
				3219	2004	2678	3312
				3321	2880	3332	1092
				3312	2271	3187	2288
				3185	3332	3132	3318
				3173	3321	3113	2927
				3311	3326	3089	2440
					2954	3326
					3209
					3132
					2458

## Sheet: Fig3I_NCmale_Insulin
				Minutes	F1 (F0 AL Male X F0 AL Female)
				0	0.590833	0.887283	0.894982	1.14012	1.86903	0.78392	0.456589	0.680586	1.51644	0.575643	0.608719	0.940247	0.967104	0.784283	1.18808	1.45	0.715817	0.588348	0.696051	0.539826
				30	0.01	0.419065	1.6685	1.44599	1.86903	1.36152	0.610001	1.34327	1.13565	0.836599	0.473356	0.765741	1.29999	1.45269	1.56442	1.46875	2.09182	1.15793	0.464106	0.266822
				120	1.13077	0.433154	2.73492	1.13077	0.433154	1.51853	0.869082	2.37419	2.09919	1.78916	0.744173	1.37302	1.06152	1.7231	1.82205	1.34691	0.554795	0.97245	0.888734	1.18861
					F1 (F0 AL Male X F0 IF Female)
				0	1.02537	0.522933	0.652864	1.30377	1.84675	1.72395	0.837744	1.06451	0.997776	1.33305	0.502526	0.680971	0.85989	0.558773	1.05426	0.761371	0.469893
				30	0.460265	0.590833	1.5302	1.6042	1.6602	1.66792	0.552134	0.337015	1.28116	1.36357	1.3703	0.497413	0.376613	1.2296	1.0971	0.898366	0.559702
				120	1.22867	0.719621	1.997	1.22867	0.719621	1.997	1.24841	1.47388	1.74765	1.54459	1.50698	2.42873	0.715174	1.94579	1.53398	0.87575	0.939115
					F1 (F0 IF Male X F0 AL Female)
				0	0.940086	0.601534	0.773039	1.35617	1.88777	2.52556	1.05237	1.69249	1.32278	1.75626	0.653799	1.43702	0.922031	1.26372	1.33241	1.37831	1.88945	0.914223	1.22611
				30	0.568939	0.590833	0.612081	1.66792	1.9303	2.21823	1.07649	1.29513	1.71294	0.968733	0.892243	0.703006	0.547284	1.18157	1.02849	1.42829	1.21122	0.276523	0.852617
				120	0.7104	0.682129	1.0046	0.7104	0.682129	1.0046	1.9136	2.44906	1.60297	1.46876	0.780037	1.92865	1.38546	1.39794	1.5518	1.79331	1.54348	1.20873	1.41719
					F1 (F0 IF Male X F0 IF Female)
				0	1.21679	0.807028	1.11804	1.38911	2.47428	2.56209	1.02764	1.40702	1.10778	1.84091	1.36021	1.06991	0.981374	1.53398	1.31187	0.981374	0.818584
				30	1.10519	0.887283	1.06589	2.39006	2.48824	2.59788	1.2279	1.83019	1.4365	2.12466	1.68955	0.983171	0.731284	1.34403	1.55686	0.663324	1.08361
				120	1.13709	1.64067	1.26954	1.13709	1.64067	1.26954	2.56386	2.74789	2.13176	1.81578	1.53212	1.62726	1.07814	1.99915	1.7254	1.09718	1.15015

## Sheet: Fig3J_NCmale_Insulin_AUC
				F1 (F0 AL Male X F0 AL Female)	F1 (F0 AL Male X F0 IF Female)	F1 (F0 IF Male X F0 AL Female)	F1 (F0 IF Male X F0 IF Female)
				60.35	98.29	80.21	135.7
				57.95	75.68	75.17	139.2
				236.6	191.5	93.53	137.9
				154.7	171.1	152.4	215.4
				159.7	159.7	174.8	260.2
				161.8	215.8	216.2	251.4
				82.56	101.9	166.5	204.5
				197.6	102.5	213.3	254.6
				185.3	170.5	194.8	198.7
				139.3	171.3	150.6	236.8
				71.02	157.6	98.44	190.7
				121.8	149.4	150.5	148.3
				140.3	67.68	109	107.1
				176.5	169.7	152.8	193.6
				193.7	150.7	151.5	190.7
				170.5	104.7	187.1	103.9
				161.2	82.89	170.5	129.1
				122.1		84.7
				78.28		133.3
				77.59

[truncated: 6 more sheets: Fig3K_NCfemale_Insulin, Fig3L_NCfemale_Insulin_AUC, Fig3M_HFSSmale_Insulin, Fig3N_HFSSmale_Insulin_AUC, Fig3O_HFSSfemale_Insulin, Fig3P_HFSSfemale_Insulin_AUC]
