# Supplementary material for: Impact of Parental Time-Restricted Feeding on Offspring Metabolic Phenotypic Traits
Source: Int J Biol Sci. 2025 Feb 10;21(5):1852–62. doi: 10.7150/ijbs.107469 (PMC11900813; doi:10.7150/ijbs.107469)
Supplement: Supplementary file 4 — Supplementary source data for figure 4. [file ijbsv21p1852s4.xlsx]

## Sheet: Fig4A_NCmale_Glucose
				F1 (AL X AL)	F1 (AL Male X IF Female)	F1 (IF Male X AL Female)	F1 (IF X IF)
				10.9	11.7	6.5	8.4
				10.5	12.2	8.9	8.9
				12.7	13.2	9.9	6.3
				8.3	9.9	10.4	5.9
				9.4	12.1	12.3	7.3
				8.1	12.5	10.2	5.6
				12.6	9.1	8.7	6.5
				9.6	11.7	9.7	12.3
				9.6	10.7	11.1	9.9
				8.1	11.9	10.9	11.8
				12.6	12.9	13.1	12.4
				10.9	13.9	13.4	13
				10.6	6.9	13.6	12.1
				10.1	10.3	10.1	8.7
				12.4	13.4	13.1	8.3
				13.5	9.9	13.8	11.8
				6.7	12.8	12.7	9.6
				13.4	13.9	8.2
				9.6		13.3
				11.8		15.1
						13

## Sheet: Fig4B_HFSSmale_Glucose
				F1 (AL X AL)	F1 (AL Male X IF Female)	F1 (IF Male X AL Female)	F1 (IF X IF)
				14.1	14.6	12.4	9.4
				15.4	10.3	14.2	12.6
				13.9	16.1	12.9	9.6
				14.1	14.2	11.1	7.8
				8.7	8.6	16.2	12.3
				15.8	12.6	18.4	11.9
				16.1	17.3	15.7	14.8
				14.2	14.7	15.8	16.5
				10.1	14.7	7	8.9
				15.8	9.6	13.7	13.8
				7.3	17.1	17.2	15.3
				15.4	17.7	7.5	16.1
				8.8	6.2	12.3	11.2
				12.7	15	15.3	12.9
				7	16.4	16	13.9
				15.8	13.9	13.5	8.7
				14.3	18	12.8	15.2
				10.4	10.1	16.1	13.8
				14.5	17.1	17.2	7.2
				16.1	15.8	14
				15.8		15.1
						17

## Sheet: Fig4C_NCfemale_Glucose
				F1 (AL X AL)	F1 (AL Male X IF Female)	F1 (IF Male X AL Female)	F1 (IF X IF)
				12.1	9.8	7.9	8.5
				8.3	11.3	8.8	9.3
				9.7	10.2	10.3	9.9
				12.2	9.1	10.5	8
				13.2	6.9	9.9	12.9
				14.3	10.4	9.4	6.7
				11	9.8	10.5	6.8
				13.1	9.2	8.9	7.8
				13.2	9.8	7.8	10.1
				12.4	10.4	11.5	12.4
				6.5	12.2	13.3	14.8
				10.9	12	9.2	12.4
				12.4	13.6	11.6	10.3
				13.7	9.2	11.6	12
				9.8	11.6	12.1	9.3
				10.4	13.7	14.4	11.1
				10.7	14	13.8	11.8
				13.1	10.8		13.3
					12.7		10.3
					11.5		9.9
					13.1
					7.9
					12.4
					14.2
					6.9
					11.6
					13.6
					10.9

## Sheet: Fig4D_HFSSfemale_Glucose
				F1 (AL X AL)	F1 (AL Male X IF Female)	F1 (IF Male X AL Female)	F1 (IF X IF)
				9.1	9.8	10.2	8.2
				11.1	7.2	10.7	6.7
				10.9	9	7.2	13.6
				9.2	8.9	12.6	11.4
				12.8	8.2	11.9	12.1
				14.4	12.2	13.9	9.4
				12.8	12.8	14.4	12.8
				13.4	13	14.4	11.4
				12.8	10.2	12.5	6
				13	14.2	12.6	7.1
				10.8	15.1	11.7	9.3
				13.6	13.7	14.7	12.7
				11.4	12.7	12.4	9.7
				10.9	9.8	12.4	10.8
				15.9	15.8	12.4	8.7
				12.1	13	15.1	8.4
				11.1	10.9	11.4	9
				14	12.9	13	12.7
					12.2	14.4	12.3
					12.4
					13
					9.2

## Sheet: Fig4E_NCmale_Ketone
				F1 (AL X AL)	F1 (AL Male X IF Female)	F1 (IF Male X AL Female)	F1 (IF X IF)
				0.8	0.8	0.6	0.6
				0.6	0.8	0.6	0.6
				0.5	0.5	0.6	0.7
				0.7	0.7	0.4	1.1
				0.6	0.4	0.4	0.8
				0.6	0.6	0.6	0.6
				0.6	0.4	0.7	1.1
				0.6	0.6	0.6	0.8
				0.3	0.4	0.6	0.9
				0.5	0.4	0.5	0.4
				0.6	0.4	0.5	0.7
				0.6	0.5	0.4	0.5
				0.6	0.5	0.3	0.4
				0.6	0.5	0.5	0.4
				0.6	0.4	0.4	0.6
				0.4	0.4	0.4	0.5
				0.6	0.5	0.3	0.5
				0.4	0.6	0.5
				0.6		0.4
				0.4		0.6
						0.5

## Sheet: Fig4F_HFSSmale_Ketone
				F1 (AL X AL)	F1 (AL Male X IF Female)	F1 (IF Male X AL Female)	F1 (IF X IF)
				0.8	1.1	0.8	0.9
				0.8	0.7	0.7	0.6
				0.6	0.7	0.7	0.6
				0.7	0.5	0.8	0.8
				0.5	0.6	0.8	0.9
				0.4	0.5	0.6	0.8
				0.5	0.4	0.6	0.6
				0.5	0.4	0.7	0.7
				0.5	0.6	0.6	0.8
				0.6	0.5	0.8	0.5
				0.5	0.5	0.5	0.6
				0.4	0.6	0.6	0.6
				0.6	0.7	0.8	0.6
				0.9	0.6	0.5	0.6
				0.6	0.6	0.4	0.6
				0.6	0.5	0.8	0.6
				0.6	0.6	0.6	0.6
				0.4	0.6	0.5	0.5
				0.6	0.4	0.6	0.7
				0.6	0.5	0.6
				0.6		0.6
						0.6

## Sheet: Fig4G_NCfemale_Ketone
				F1 (AL X AL)	F1 (AL Male X IF Female)	F1 (IF Male X AL Female)	F1 (IF X IF)
				0.7	0.8	0.7	0.7
				0.8	0.4	0.6	0.6
				0.6	0.6	0.6	0.6
				0.4	0.6	0.7	0.7
				0.5	0.8	0.6	0.6
				0.5	0.8	0.6	0.5
				0.4	0.7	0.6	0.7
				0.4	0.8	0.4	0.6
				0.6	0.6	0.6	0.6
				0.5	0.4	0.4	0.6
				0.6	0.5	0.4	0.6
				0.5	0.4	0.4	0.6
				0.5	0.3	0.5	0.5
				0.6	0.4	0.4	0.6
				0.6	0.5	0.5	0.6
				0.4	0.6	0.3	0.4
				0.4	0.3	0.4	0.4
				0.5	0.4		0.6
					0.3		0.3
					0.4		0.6
					0.4
					0.4
					0.6
					0.4
					0.6
					0.4
					0.6
					0.4

## Sheet: Fig4H_HFSSfemale_Ketone
				F1 (AL X AL)	F1 (AL Male X IF Female)	F1 (IF Male X AL Female)	F1 (IF X IF)
				0.8	0.8	0.5	0.6
				0.7	0.9	0.7	0.8
				0.7	0.6	0.8	0.7
				0.6	0.7	0.6	0.7
				0.7	0.5	0.9	0.7
				0.6	0.5	0.7	0.6
				0.9	0.5	0.8	0.9
				0.5	0.5	0.5	0.7
				0.4	0.6	0.6	0.7
				0.6	0.5	0.5	0.7
				0.6	0.6	0.7	1
				0.4	0.5	0.7	0.7
				0.7	0.6	0.7	0.7
				0.4	0.5	0.7	0.7
				0.5	0.5	0.9	0.7
				0.6	0.5	0.7	0.8
				0.6	0.4	0.7	0.7
				0.6	0.5	0.7	0.6
					0.6	0.8	0.7
					0.6
					0.4
					0.4

## Sheet: Fig4I_NCmale_cholesterol
				F1 (AL X AL)	F1 (AL Male X IF Female)	F1 (IF Male X AL Female)	F1 (IF X IF)
				131	140	107	174
				148	171	111	166
				134	144	189	174
				184	114	158	147
				167	171	170	146
				149	161	174	123
				128	141	178	145
				155	158	169	174
				137	188	165	140
				128	168	159	150
				155	162	157	152
				161	168	171	157
				154	135	151	128
				129	142	173	132
				147	153	159	126
				157	134	156	144
				136	159	149	128
				161	155	130
				140		161
				142		189
						161

## Sheet: Fig4J_HFSSmale_cholesterol
				F1 (AL X AL)	F1 (AL Male X IF Female)	F1 (IF Male X AL Female)	F1 (IF X IF)
				388	321	328	303
				400	337	288	408
				373	296	317	207
				292	268	147	148
				154	136	345	336
				362	366	316	252
				314	296	312	340
				305	279	290	311
				146	292	120	133
				311	137	260	269
				121	266	298	299
				266	330	137	320
				148	138	367	220
				323	277	295	214
				179	309	279	191
				325	332	279	192
				410	264	342	302
				159	88	304	320
				272	260	321	132
				281	246	327
				282		291
						303

[truncated: 6 more sheets: Fig4K_NCfemale_cholesterol, Fig4L_HFSSfemale_cholesterol, Fig4M_NCmale_CRP, Fig4N_HFSSmale_CRP, Fig4O_NCfemale_CRP, Fig4P_HFSSfemale_CRP]
