# Supplementary material for: Impact of Parental Time-Restricted Feeding on Offspring Metabolic Phenotypic Traits
Source: Int J Biol Sci. 2025 Feb 10;21(5):1852–62. doi: 10.7150/ijbs.107469 (PMC11900813; doi:10.7150/ijbs.107469)
Supplement: Supplementary file 5 — Supplementary source data for figure 5. [file ijbsv21p1852s5.xlsx]

## Sheet: Fig5A_NCmale_WK16weight
				F1(F0 AL Male X F0 AL Female)	F1(F0 AL Male X F0 IF Female)	F1(F0 IF Male X F0 AL Female)	F1(F0 IF Male X F0 IF Female)
				36.83	33.89	27.87	33.02
				32.55	35.05	27.08	36.98
				37.62	32.67	37.01	26.2
				34.4	30.01	33.2	33.2
				35.5	38.2	36.11	28.5
				35.5	31	35.6	30.15
				37.81	35.01	30.64	27.6
				36.35	33.14	34.57	31.49
				39.3	37.5	33.97	29.3
				33.08	38.6	32.42	34.04
				37.7	31.5	33.71	32.8
				35.39	39.05	37.7	35.6
				35.46	35.52	35.82	34.08
				34.75	36.44	38.3	36.9
				34.31	38.49	42.31	36.04
				32.75	33.19	36.9	36
				34.01	38.4	34.87	35.09
				39.39	32.11	34.71
				34.97		38.06
				32.23		42.67
						35.6

## Sheet: Fig5B_HFSSmale_WK16weight
				F1(F0 AL Male X F0 AL Female)	F1(F0 AL Male X F0 IF Female)	F1(F0 IF Male X F0 AL Female)	F1(F0 IF Male X F0 IF Female)
				49.3	53.6	46.2	46.9
				50.09	53.46	45.2	50.4
				50.5	47.35	48.3	47.7
				47.3	47	45.8	45.05
				49.75	46.88	45.25	46.9
				46.49	46.31	49.32	42.2
				49.14	47.04	46.1	49.5
				49.26	48.01	46.7	48.4
				48.17	48.4	47.81	47.8
				48.5	48.69	46.7	50
				45.45	48.43	51.34	52.6
				47.5	48.61	49.84	51.6
				48.23	49.14	49.64	46.1
				50.04	48.34	48.72	49.97
				49.02	47.57	48.1	48.2
				48.89	51.67	48.57	49.27
				48.82	48.82	46.04	51.41
				48.75	41.3	45.71	50.1
				43.03	47.9	47.7	53.1
				48.9	46.3	47.96
				45.5		47.12
						51.65

## Sheet: Fig5C_NCfemale_WK16weight
				F1(F0 AL Male X F0 AL Female)	F1(F0 AL Male X F0 IF Female)	F1(F0 IF Male X F0 AL Female)	F1(F0 IF Male X F0 IF Female)
				28.14	28.77	21.11	25.71
				28.2	27.03	20.96	25.41
				23.5	25.72	20.31	29.8
				28.6	24.27	23.87	23.9
				32.6	22.24	22.08	27.15
				30.01	21.45	31.49	29.2
				28.32	21.65	29.04	22.6
				28.46	21.13	28.5	22.9
				29.5	20.86	26.01	29.77
				27.48	26	32.9	27.13
				24.59	25.4	32.2	29.2
				26.66	26.31	30.6	30.94
				26.68	26.17	30.3	31.24
				25.03	31.2	36.6	24.3
				32.09	29.21	31.2	24.83
				27.67	33.12	32.1	25.1
				33.04	27.7	31.9	25.8
				25.21	29.6		27.2
					30.6		26.9
					33.1		30.2
					30.6
					26.7
					30.1
					29.5
					26
					29.94
					28.8
					26.5

## Sheet: Fig5D_HFSSfemale_WK16weight
				F1(F0 AL Male X F0 AL Female)	F1(F0 AL Male X F0 IF Female)	F1(F0 IF Male X F0 AL Female)	F1(F0 IF Male X F0 IF Female)
				40.9	42.7	37.4	33.7
				37	41.9	39.62	31.8
				38	46.2	49.22	29.6
				38.57	41.9	34.39	25.7
				43.54	36.8	33	28.5
				34.77	51.7	34.5	35.2
				38.46	43.6	43.9	34.4
				40.21	36.3	32.5	31.8
				43.89	38.2	38.2	26.22
				43.24	42.5	34.1	45.4
				42.75	41	35.7	44.9
				40.05	40.6	39.2	42
				42.95	44	40.11	43.2
				35.56	47.3	36.2	39.5
				36.53	40.7	40.95	45.7
				44.33	45.18	37	42.9
				35.93	28.1	45.4	46.6
				29.57	29.2	40.01	40.4
					35.8	46.1	42.5
					41.05
					29.7
					34.4
