# Supplementary material for: Impact of Parental Time-Restricted Feeding on Offspring Metabolic Phenotypic Traits
Source: Int J Biol Sci. 2025 Feb 10;21(5):1852–62. doi: 10.7150/ijbs.107469 (PMC11900813; doi:10.7150/ijbs.107469)
Supplement: Supplementary file 6 — Supplementary source data for supplementary figure 1. [file ijbsv21p1852s6.xlsx]

## Sheet: SupFig1A_male_bodyweight
				Weeks	Ad Libitum (Male)
				0	17.13	18.11	18	17.84	17.04	17.3	17.83	16.05	17.8	14.83	18.82	17.63	16.25	18.26	16.83	17.05	17.93	17.11	16.35	18.12	20.34	19.02	18.9	19.76	18.47	18.46	17.8	17.42	18.63	18.47	19.13	16.06
				1	20.33	22.05	21.45	23.12	18.77	20.1	19.52	20.05	21.02	16.27	21.32	18.77	18.6	19.1	19	18.3	19.16	18.74	19.16	20.51	22.2	21.22	21.3	21.76	20.02	20.45	19.13	19.7	21.13	20.83	20.04	18.04
				2	21.31	23.02	23.3	23.43	19.3	21.03	20.56	20.16	23.21	19.11	23.39	20.23	20.04	20.15	20.32	19.81	19.96	19.53	21.05	22.24	23.34	23.56	23.28	23.52	22.28	22.98	21.53	21	22.64	22.66	21.65	19.33
				3	23.2	24.68	25.17	26.35	22.32	23.35	22.4	22.3	24.49	19.93	24.6	21.05	22.4	21.01	21.33	21.49	21.02	20.2	22.46	23.21	24.53	24.94	24.71	24.89	23.76	23.09	22.57	22.02	24.19	23.98	22.12	20.85
				4	23.46	25.01	25.66	27.22	22.66	23.14	22.48	23.09	23.79	21.84	26.56	22.17	24.22	22.22	23.01	23.05	23.07	21.1	24.65	25.35	26.14	27.93	26.91	27.41	26	26.41	25.22	24.07	26.16	25.75	23.3	23.1
				5	24.32	25.66	27	28.12	23.35	23.84	23.1	23.16	27.9	22.36	27.26	22.3	25.54	23.17	23.67	23.98	24.11	21.56	25.05	26.5	27.14	28.84	27.85	28.41	26.8	27.05	27.06	24.97	27.43	26.69	24.11	24.66
				6	24.67	26.5	27.76	28.37	23.45	24.25	24.31	23.95	29.18	23.56	28.14	23.74	26.47	24.44	24.95	25.1	25.25	22.41	26.21	27.81	28.07	29.62	28.85	29.09	27.27	28.5	27.92	26.03	28.5	27.15	24.89	24.87
				7	25.06	27.07	28.15	29.27	24.9	25.11	25.07	24.53	29.9	24.66	28.84	24	26.92	25.18	25.44	25.27	26.09	23.31	27.12	28.56	28.43	30.3	28.74	29.41	28.12	29.11	28.97	26.75	29.69	28.21	25.83	26.11
				8	26.35	27.63	28.75	30.34	25.12	25.91	26.33	25.75	29.87	24.82	28.96	24.3	27.29	25.27	26.1	26.04	26.38	24.01	27.33	29.05	29.22	30.54	29.36	29.46	28.76	28.64	29.05	26.73	30.12	28.76	26.81	27.01
				9	27.32	28.53	29.72	31.2	25.47	26.35	26.89	26.35	30.84	25.07	30.01	24.4	28.16	25.59	26.44	26.41	26.91	24.17	28.01	29.35	29.63	32.27	29.66	30.59	29.17	29.33	28.81	27.6	30.2	29.18	26.82	27.87
				10	27.32	29.22	30.28	31.17	25.93	26.88	27.1	27.28	31.43	24.88	29.95	24.29	28.69	26.06	27	27.09	28.03	24.52	28.82	30.12	30.21	33.23	30.05	31.07	29.34	30.01	29.66	28.91	30.3	29.32	27.87	27.93
				11	27.11	29.74	30.09	31.46	26.76	27.4	28.3	28.34	32.57	25.13	30.73	25.05	29.54	26.18	27.19	26.8	28.81	24.3	29.54	29.92	30.7	33.2	30.43	31.53	29.5	30.34	29.54	29.62	31	30.14	28.02	28.2
				12	27.31	29.94	30.19	31.88	27.04	27.86	28.72	28.79	33.3	25.72	31	25.63	29.44	26.74	27.11	26.95	28.74	24.23	29.34	30.24	30.77	33.51	31.31	32.25	30.14	30.57	30.05	29.77	31.09	30.33	28.55	28.24
				13	27.77	30.22	30.55	32.69	27.63	28.48	29.1	29.21	33.5	25.66	31.36	26.22	30.02	27.07	27.47	27.49	29.21	24.53	29.56	30.93	31.6	34.94	31.5	32.85	30.91	30.43	31.06	30.52	31.44	30.38	29.1	28.69
				14	28.44	30.31	31.54	33.2	27.76	28.16	29.01	29.04	34.32	25.69	31.83	26.82	30.19	27.89	28.04	27.99	30.11	24.83	30.03	30.96	32.04	34.98	33.07	33.47	30.55	30.91	30.79	30.85	31.2	30.57	30.32	29.28
				15	28.44	30.6	31.17	33.56	27.93	28.91	29.42	30.15	35.4	26.43	32.6	27.5	30.81	28.7	28.16	28.35	30.63	24.95	30.9	31.77	32.75	35.24	33.3	35.03	31.33	31.4	31.87	31.56	31.3	31.04	31.1	29.93
				16	28.54	30.54	31.9	33	27.96	29.91	30	29.62	36.47	26.65	32.89	28.05	30.43	28.8	28.17	28.33	30.9	25.01	30.4	31.64	32.69	35.7	32.8	35.52	31.8	31.7	32.2	32.2	31.2	31.1	30.7	29.9
				Weeks	Intermittent Fasting (Male)
				0	17.43	18.5	15.9	17	17.2	17.77	16.43	16.08	18.25	18.5	18.34	19.5	19.69	17.82	18.9	17.05	18.92	17.72	18.31	19.9	18.46	19.12	17.7	17.55	17.35	18.02	19.33	17.39	18.19	17.72	17.8	18.32
				1	21.32	21.66	18.15	19.91	17.63	19.4	19.6	17.5	20.5	20.34	18.96	20.1	21.03	19.75	20.96	18.71	20.31	19.52	20.22	22.83	17.71	20.46	19.25	18.33	19.48	19.31	20.54	19.04	20.21	19.17	18.8	19.53
				2	23.13	23.61	19.91	22.14	19.96	22.39	22.18	21.03	20.08	20.15	18.8	21.14	22	20.68	21.9	18.8	20.8	21.08	19.95	23.5	18.76	21.65	19.58	19.64	20.13	20.03	21.54	20.09	21.21	19.48	20.19	21.1
				3	22.2	22.27	19.81	21.97	20.25	20.82	21.8	20.41	20.53	21	18.9	20.63	22.16	20.16	22.9	18.44	21.23	21.22	19.23	24.3	18.73	22.11	20.13	19.79	20.65	20.37	22.03	20.94	21.5	20.39	20.08	21.43
				4	24.94	25	22.58	24.5	23.17	24.19	24.88	23.85	22.58	22.73	20.32	21.96	23.91	22.77	25.53	19.87	22.75	22.29	20.75	27.03	19.73	23.41	21.57	21.03	22.93	21.9	23.34	22.11	23.3	21.66	21.09	22.83
				5	25.66	25.86	23.83	25.52	24.98	24.62	25.48	24.7	25.72	25.82	22.47	23.99	26.35	25.8	28.4	22.62	25.9	24.76	23.39	30.39	22.57	26.03	24.21	23.43	25.87	23.6	25.24	24.08	26.36	24.92	23.33	25.48
				6	26.48	26.34	24.4	25.76	25.02	25.51	25.91	25.86	26.22	26.7	22.83	24.55	26.39	26.07	28.62	22.56	25.55	24.35	23.57	31.02	22.37	25.89	23.97	23.98	26.45	23.26	25.39	24.58	26.7	24.95	23.5	25.2
				7	27.03	27.58	25.74	26.66	25.51	26.07	26.63	25.56	26.7	26.98	23.22	24.54	26.1	25.76	28.2	22.4	25.97	24.15	23.79	31.03	21.79	25.67	24.57	23.84	26.67	23.04	25.25	24.1	26.99	25.1	23.66	25.13
				8	27.65	28.44	27.25	27.75	26.12	26.8	27.86	27.06	28.88	28.92	24.8	25.75	27.27	27.61	29.34	23	27.02	25.08	24.53	32.46	22.9	26.57	26.37	25.02	28.55	24.42	27.02	25.45	28.16	26.47	24.62	26.66
				9	25.93	26.2	24.44	25.35	23.68	24.33	25.9	24.96	27.12	28.06	24.67	25.14	26.9	26.55	29.12	23.3	26.38	24.61	23.95	31.37	22.86	25.88	25.24	24.06	28.15	23.81	26.05	24.38	27.3	25.43	24.03	25.77
				10	27.57	26.93	25.06	25.85	24.68	24.22	26.02	25.82	28.1	28.57	24.9	25.92	27.63	26.42	30.15	23.79	28.04	25.93	24.87	32.37	23.64	26.61	25.83	24.51	28.26	24.37	26.73	25.15	28	26.14	24.99	27.21
				11	26.9	26.4	25.25	25.83	24.45	24.73	26.03	24.85	28.24	28.56	24.49	25.26	27.2	26.6	29.84	23.32	27.33	25.73	25.25	32.54	23.21	26.52	25.8	24.4	28.84	24.24	26.37	25.33	27.7	26.56	24.73	27.07
				12	26.99	27.06	25.33	25.98	24.7	25.02	26.31	25.08	29.31	28.9	25.13	25.6	27.2	27.7	30.08	23.91	27.4	25.33	26.1	33.34	23.66	27.03	26.4	24.55	29.31	24.52	27.01	26.22	28.13	27.3	25.24	27.27
				13	27.33	28	25.69	26.45	25.42	25.08	26.74	25.21	30.1	28.9	24.66	25.1	27.46	27.42	29.91	23.77	27.3	25.73	26.99	33.41	23.5	26.56	26.31	24.55	30.13	24.1	26.58	26.7	28.18	27.44	25.17	26.88
				14	26.99	27.25	25.76	26.65	26.18	25.62	26.69	25.61	29.55	28.68	24.7	35.47	27.8	27.7	30.47	24.22	27.42	25.75	27.01	34.15	22.62	26.53	26.22	24.82	30.22	23.77	26.62	26.88	28.34	28.06	25.21	27.05
				15	27.49	28.67	26.93	27.26	26.49	26.07	27.5	26.18	29.4	30.3	25.3	25.73	28.33	28.27	31.01	24.25	28.18	26.25	27.4	35.4	23.47	27.11	27.4	26	30.68	23.77	27.31	27.45	28.97	28.4	25.08	27.56
				16	27.2	28.29	26.88	26.8	25.95	25.76	26.81	25.81	29.85	30.2	25.02	26.1	28.23	27.8	31.21	24.35	28.4	25.74	27.41	35.64	23.45	27.01	27.33	25.39	30.61	24.02	27.3	27.5	29.1	28.07	25.1	27.62

## Sheet: SupFig1B_female_bodyweight
				Weeks	Ad Libitum (Female)
				0	14.17	14.5	15.04	14.25	14.61	13.72	15.11	15.4	16.6	15.75	17.44	16.21	16.99	16.48	16.69	14.99	16.24	17.57	16.87	15.71	18	17.56	16.5	18.21	15.86	16.72	14.75	16.23	17.12	15.83	15.76	15.77
				1	16.58	17.05	16.21	16.11	14.96	15.15	17.19	16.81	17.45	17.59	18.19	16.76	17.84	17.05	16.02	15.5	17.74	18.82	17.1	16.74	18.44	18.16	18.31	18.5	16.11	17.85	15.41	17.62	17.73	15.45	16.56	16.3
				2	17.94	17.27	16.52	17.23	16.04	16.41	18.55	17.71	17.95	18.9	17.93	16.64	17.55	18.46	16.75	16.09	17.79	18.61	17.13	16.87	19.35	17.82	18.17	18.47	16.26	18.3	16.01	17.76	18.36	16.17	16.82	16.35
				3	18.58	17.72	18.09	18.07	17.79	17.91	19.83	19.2	17.74	18.35	18.84	17.13	18.42	18.69	17.99	15.95	17.62	19.35	18.11	16.89	19.15	18.89	19.02	18.92	16.93	18.35	16.33	17.75	19.19	17.13	17.48	17.35
				4	19.45	18.7	18	18.6	18.52	17.81	21.5	19.4	18.78	20.13	19.93	17.58	19.73	20.16	18.51	17.14	19.13	20.72	19.3	17.75	20.13	19.9	20.23	19.12	18.31	20.64	16.81	19.05	20.31	18.35	18.65	19.08
				5	19.55	18.72	18.74	18.73	19.09	18	21.08	20.86	19.21	21	20.76	18.31	19.94	21.52	18.3	17.72	19.42	20.86	19.64	18.28	21.32	20	21.16	19.12	17.92	20.65	17.71	19.7	20.64	19.2	18.36	19.5
				6	19.82	18.9	19.22	19.38	19.32	18.03	21.89	21.33	19.91	20.9	21.31	19.23	21.09	20.39	19.43	18.51	20.5	21.5	20.31	19.24	21.78	20.72	21.35	19.61	18.97	20.7	18.37	21.14	21.02	20.12	19.17	19.79
				7	20.36	19.75	19.81	19.75	20.38	18.53	21.37	21.71	20.39	21.14	21.87	19.44	21.01	21.47	19.87	18.97	20.31	21.55	21.07	19.1	21.79	22.1	21.96	20.05	19.62	21.75	19.14	20.71	22.05	20.43	19.44	20.42
				8	21.42	20.72	21.31	20.25	20.55	19.5	23.31	22.65	20.76	22.91	23.03	19.77	22.08	21.96	19.67	18.74	20.77	22.16	21.75	19.55	22.12	20.88	22.12	20.11	19.35	21.67	18.66	21.2	22.63	20.5	20.44	21.3
				9	21.88	20.82	21.85	20.79	20.93	21.01	23.52	23.91	20.86	22.83	22.41	20.73	22.43	22.16	19.83	19.96	20.67	22.49	21.65	20.34	22.92	22.34	23.02	20.53	20.45	22.61	19.51	22.4	22.96	21.83	20.95	21.3
				10	21.6	20.43	22.24	21.26	21.37	21.14	24.01	22.95	21.67	23.26	22.88	20.37	22.58	23.43	19.86	19.54	21.65	22.44	21.48	20.54	23.68	22.88	23.12	21.01	20.53	22.42	18.94	21.73	22.56	21.17	20.69	21.25
				11	21.7	20.92	21.59	20.66	21.37	20.29	23.26	24.52	21.54	22.59	22.31	20.15	23.31	22.35	21.09	20.3	22.91	22.55	22.62	21.18	23.57	22.59	23.56	21.28	20.56	22.01	19.22	21.9	22.97	21.2	20.43	21.3
				12	22.01	20.97	22.24	20.89	21.35	20.47	23.95	24.95	21.9	24.2	23.25	19.83	23.41	23.61	21.04	20.2	22.81	23.41	23.14	20.85	24.06	22.47	23.63	21.21	20.01	22.31	19.27	22.33	22.8	21.73	20.64	21.61
				13	22.37	20.66	22.54	21.04	21.32	20.64	24.32	27.45	21.82	23.42	23.4	20.21	24.92	23.61	21.45	20.61	22.8	23.2	24.31	21.63	24.54	22.9	23.61	20.9	20.6	22.87	19.68	22.24	23.5	22.7	21.57	21.82
				14	22.71	22	22.63	20.84	21.5	20.63	24.8	24.96	23.18	24.7	24.45	20.74	24.85	23.66	22.85	20.52	23.05	23.4	24.9	21.52	25.2	23.5	24.67	21.3	20.95	22.91	20.13	22.8	23.98	22.87	22.13	22.3
				15	22.66	21.45	22.25	21.3	22.04	20.8	24.29	24.62	23.11	23.3	24.74	21.05	25.49	24	21.03	20.8	23.8	24.06	26.11	22.06	25.34	23.45	25.13	21.85	21.31	24.31	20.07	23.07	23.94	22.2	22.05	22.34
				16	23.19	22.07	23.15	21.96	22.71	21.41	25.75	25.69	23.7	24	24.93	21.9	26	26.39	21.97	20.75	23.44	24.3	25.1	22.97	26.39	24.4	26.57	21.7	21.3	23.2	20.4	23.8	24.01	23.3	24.2	22.8
				Weeks	Intermittent Fasting (Female)
				0	15.63	12.6	13.6	15.05	14.1	14.35	15.01	15.4	16.13	16.37	15.93	16.04	16.09	15.61	17.1	16.16	15.04	16.69	15.61	16.16	16.21	16.77	15.49	16.06	16.11	16.34	16.81	15.77	17.36	18.63	15.31	18.4
				1	17.74	14.76	13.96	16.72	15.89	15.9	16.95	16.23	15.74	18.73	15.91	16.5	15.91	16.98	18.65	16.82	15.04	17.34	16.1	15.93	17.31	16.7	16.9	16.89	16.2	16.7	16.72	16.75	19.12	18.34	16.41	17.96
				2	19.1	16.93	14.93	17.58	17.34	17.3	17.02	17.12	16.1	18.7	16.92	16.25	16.39	16.08	18.25	17.26	16.2	18.01	16.3	16.71	17.1	17.06	18.32	17.96	17.54	17.28	17.72	17.14	18.61	18.81	16.27	18.45
				3	17.83	16.27	14.35	16.84	16.05	16.82	16.73	17.18	16.03	18.48	16.93	16.15	16.04	16.32	18.26	17.37	15.94	17.5	16.52	16.2	17.1	17.35	18.13	17.62	17.62	17.59	17.39	17.32	19.01	19.03	16.14	18.52
				4	18.23	18.42	14.97	19.37	19.18	19.4	19.82	18.94	17.23	20.47	18.04	17.91	17.11	18.51	20.03	19.22	16.77	19.81	17.55	17.71	17.6	18.76	19.24	18.09	18.82	18.7	18.11	18.3	20.76	20.04	17.06	20.24
				5	20.32	18.8	16.2	20.02	20.05	20.23	20.36	19.87	19.02	22.65	19.81	20.33	18.13	19.92	21.02	20.71	17.84	21.52	19.22	19.3	19.49	20.81	21.57	20.12	20.19	19.97	19.65	19.75	22.57	21.7	18.53	22.31
				6	20.9	19.76	16.72	20.46	20.71	20.39	20.97	20.8	19.04	22.4	19.75	20.69	17.47	19.78	20.9	20.97	17.44	21.5	18.75	19.61	19.47	21.47	21.25	20.12	20.16	20.15	19.95	19.79	22.86	22.22	18.01	21.94
				7	21.51	19.19	16.74	20.54	20.33	21.1	21.27	21.36	19.11	22.54	19.45	20.02	17.59	19.66	21.03	20.33	17.42	21.64	19.08	19.56	19.29	21.53	20.2	19.97	19.97	20.15	20.2	19.26	22.17	21.82	18.03	21.37
				8	22.64	20.6	17	20.87	20.9	21.41	21.42	21.44	21.06	24.99	21	21.75	19.36	20.8	22.27	22.16	18.01	22.5	21.06	20.55	20.49	21.83	21.9	21.12	20.81	21.41	21.39	21.01	23.81	22.67	19.43	22.06
				9	20.46	18.89	15.96	19.31	18.92	19.37	19.69	20.56	19.5	24.21	19.77	21.02	19.48	20.21	22.75	20.44	17.75	22.23	19.48	20	19.69	21.98	21.11	20.67	20.43	20.97	20.83	20.11	23.05	21.36	18.52	22.25
				10	21.66	19.29	16.26	20.56	19.26	20.06	19.87	20.42	20.09	23.26	19.6	21.5	19.35	20.3	22.62	20.55	18.6	22.66	20.05	19.62	20.41	21.35	21.61	20.31	20.45	21.04	20.96	20.1	23.23	21.7	18.54	22.51
				11	21.22	19.16	16.97	20.53	19.1	20.2	20.09	20.61	19.33	23.51	19.62	21.13	19.1	20.11	22.41	20.84	18.67	22.21	19.65	20	20.65	21.41	21.77	20.59	20.02	20.45	20.3	20	23.27	21.88	18.6	22.58
				12	21.37	19.23	17.01	20.66	19.19	20.02	20.48	21.07	20.3	24.15	19.95	22.03	19.03	20.55	22.7	21.2	19.2	22.3	20.01	20.4	20.85	22.14	21.9	20.64	20.56	20.9	20.6	20.5	23.04	22.06	19.52	22.2
				13	21.67	19.5	17.04	20.95	19.33	19.99	21.05	21.46	19.7	23.47	19.45	21.85	18.69	20.09	21.51	20.98	18.38	22.17	19.7	20.02	19.88	22.74	20.6	20.09	20.28	20.3	20.21	19.61	23.65	21.23	19.36	21.9
				14	22.2	19.37	16.8	20.79	19.4	19.82	20.95	20.74	20.18	24.32	20.28	22.33	19.12	20.12	21.51	21.21	18.36	22.53	20	20.42	20.2	22.37	21.17	20.15	20.16	20.08	20.16	19.59	22.77	21.31	18.56	22.37
				15	21.94	21	17.15	19.62	19.85	20.17	21.2	21.14	20.41	23.92	20.05	21.71	19.35	20.89	22.34	21.98	18.77	21.81	19.95	19.8	20.55	22.16	21.42	20.7	20.45	20.75	20.33	19.8	24.08	21.56	19.09	22.91
				16	21.86	19.77	17.36	21	19.57	20.2	21.16	21.48	19.3	24.5	19.6	22.16	19	21.3	23.2	21.3	18.7	23.2	19.7	20.4	20.6	22.4	21.34	20.3	20.4	20.38	20.6	19.82	23.2	22.2	19.7	22.6
