# Supplementary material for: Impact of Parental Time-Restricted Feeding on Offspring Metabolic Phenotypic Traits
Source: Int J Biol Sci. 2025 Feb 10;21(5):1852–62. doi: 10.7150/ijbs.107469 (PMC11900813; doi:10.7150/ijbs.107469)
Supplement: Supplementary file 7 — Supplementary source data for supplementary figure 2. [file ijbsv21p1852s7.xlsx]

## Sheet: SupFig2A_male_HbA1c
				Week 0	Week 8 AL	Week 8 IF	Week 16 AL	Week 16 IF
				4	4.4	4	4.7	4
				4	4	4	4.1	4
				4	4.6	4.3	4.5	4.9
				4	4.7	4.6	5.2	4.9
				4	4	4.5	4.1	4.9
				4	4.7	4	4.7	4
				4	4.8	4.6	5.3	5
				4.1	4.8	4	5.5	4
				4	4.8	4.4	5.4	4.8
				4	4.4	4.5	5	5
				4	4.8	4.7	4.8	4.6
				4	4.8	4.5	5.6	4.9
				4	4.9	4.5	5.5	5
				4	4.3	4.6	4.5	4.8
				4	4.8	4.1	5.1	4
				4	5.1	4.6	5.3	4.9
				4	4.9	4	5.2	4
				4	4.2	4.6	4.3	4.9
				4.1	5.2	4.7	5.1	4.9
				4	5	4.6	4.9	4.8
				4	4.9	4.4	5.1	4.8
				4	5	4	5.3	4
				4	4.2	4.7	4.2	4.9
				4	4.9	4.6	5.3	4.8
				4			4.4	4.2
				4			4.7	4.2
				4			4.8	4.2
				4			4.8	5
				4			4.7	4.2
				4			4.8	4.4
				4			5.1	4.2
				4			5.1	4.5
				4
				4
				4
				4
				4
				4
				4
				4
				4
				4
				4
				4
				4
				4
				4
				4

## Sheet: SupFig2B_female_HbA1c
				Week 0	Week 8 AL	Week 8 IF	Week 16 AL	Week 16 IF
				4	4.4	4	4.6	4.2
				4	4	4	4.1	4
				4	4.4	4.2	4.6	4.4
				4	4.4	4	4.7	4
				4.1	4.5	4.1	5	4.4
				4.1	4.5	4.2	4.6	4.5
				4.1	4.4	4.3	4.9	4.7
				4.1	4.4	4.4	4.9	4.7
				4	4.4	4.2	4.5	4.4
				4	4.4	4	4.8	4
				4	4.4	4	4.8	4
				4	4	4.5	4	4.5
				4.3	4.5	4.3	4.6	4.5
				4.1	4.5	4	4.5	4
				4	4.4	4	4.7	4
				4	4.3	4.4	5	4.7
				4.1	4.7	4.3	4.7	4.4
				4	4	4.5	4.1	4.5
				4	4.5	4.6	5	4.6
				4	4.5	4.4	4.7	4.2
				4	4.5	4.3	4.9	4.7
				4.1	4.5	4.4	4.8	4.4
				4.2	4.5	4.2	4.8	4.7
				4	4.2	4.1	4.7	4.8
				4			4.1	4.1
				4			4.3	4
				4			4.2	4.1
				4			4.3	4
				4			4.1	4.2
				4			4.2	4.2
				4			4.6	4.1
				4			4.3	4.1
				4
				4
				4
				4
				4
				4
				4
				4
				4
				4
				4
				4
				4
				4
				4
				4

## Sheet: SupFig2C_male_triglycerides
				Week 0	Week 8 AL	Week 8 IF	Week 16 AL	Week 16 IF
				111	97	70	85	86
				82	80	120	71	71
				87	82	83	85	104
				164	101	71	79	82
				89	88	91	80	83
				106	99	86	100	86
				124	91	81	78	89
				76	94	63	80	73
				94	91	113	94	119
				90	91	77	85	88
				104	80	77	91	90
				79	82	77	79	108
				89	100	87	86	83
				64	79	77	72	87
				86	102	68	90	85
				97	101	72	90	75
				94	103	86	93	91
				65	91	105	77	87
				81	102	91	84	83
				68	76	74	87	108
				67	88	97	88	125
				83	103	95	92	69
				69	73	66	73	77
				70	69	76	82	78
				97			156	87
				90			182	82
				133			111	97
				99			139	88
				175			297	83
				96			174	86
				105			150	83
				94			170	78
				123
				85
				104
				103
				120
				81
				72
				92
				88
				150
				98
				85
				88
				160
				81
				77

## Sheet: SupFig2D_female_triglycerides
				Week 0	Week 8 AL	Week 8 IF	Week 16 AL	Week 16 iF
				119	83	95	85	87
				73	67	85	72	94
				70	73	89	83	83
				68	70	98	77	100
				84	99	90	94	79
				106	84	99	86	86
				73	88	85	77	88
				68	71	66	90	82
				76	97	87	102	78
				76	83	84	74	89
				56	95	75	85	85
				61	70	86	67	92
				75	93	88	76	83
				65	74	80	74	90
				67	89	83	87	88
				69	67	85	72	81
				78	68	140	59	92
				76	75	82	86	99
				60	66	86	63	79
				63	68	104	73	101
				72	68	100	76	98
				74	73	96	75	104
				59	71	97	80	75
				72	96	87	74	158
				120			93	100
				82			109	59
				80			101	86
				99			93	93
				116			124	94
				78			94	70
				118			134	122
				81			122	84
				92
				76
				102
				81
				92
				75
				84
				81
				67
				75
				69
				70
				60
				60
				68
				66
