# Supplementary material for: Impact of Parental Time-Restricted Feeding on Offspring Metabolic Phenotypic Traits
Source: Int J Biol Sci. 2025 Feb 10;21(5):1852–62. doi: 10.7150/ijbs.107469 (PMC11900813; doi:10.7150/ijbs.107469)
Supplement: Supplementary file 8 — Supplementary source data for supplementary figure 3. [file ijbsv21p1852s8.xlsx]

## Sheet: SupFig3A_NCmale_Glucose
				weeks	F1 (AL X AL)
				0	14.4	13.3	13.4	7.3	6.3	7.3	11.3	11.3	11.2	8.6	12.6	11.3	9.7	11.8	13	12.8	8.4	12.2	10.2	12.4
				12	11.4	12.5	11.4	6.9	9.5	7.8	9.8	11.6	11.8	8.1	11.6	11.5	9.2	8.6	10.7	11.1	6.3	10.3	9.4	11
					F1 (AL Male X IF Female)
				0	9.3	7.9	10	9.9	9.8	10.7	12.4	11.9	10.7	10.9	12.2	10.2	7.3	9.6	12.7	10.2	11.2	12.9
				12	8.3	10.9	11.5	8.7	10.2	9.7	8.9	10.5	11.4	11.9	12	13	6.8	10.3	10.8	9.3	11.3	12
					F1 (IF Male X AL Female)
				0	8.9	9.4	9.7	9.6	8	8.4	9.9	11.1	8.7	8.3	11.3	12.4	12.3	9.2	12.4	11.5	12.2	7.7	11.2	11.5	8.9
				12	6.5	6.9	9	10.2	10.7	11.4	10.5	11.4	8.2	9.2	12	14.1	13.5	10.1	13.7	11.2	11.3	8.5	12.3	12.6	9.6
					F1 (IF X IF)
				0	8.4	9.6	9.4	9.4	7.9	9.6	6.9	9	7.7	7.4	9.3	10.9	9.5	9.2	12.2	10.4	9.6
				12	9.4	10.7	9.5	6.4	10.7	7.6	11.8	9.8	10.8	7.4	9.1	11.2	10.7	8.5	11.4	11.2	10.3

## Sheet: SupFig3B_HFSSmale_Glucose
				weeks	F1 (AL X AL)
				0	10.4	14.1	15.7	9.8	10.6	11.1	11.7	9.6	9.9	13.2	8.6	14.2	10	11.6	8.7	11.4	12.7	10.5	10.1	12.3	13.4
				12	16.8	16.6	14.7	14.8	9.4	15.1	17.2	13.6	8.4	14.7	8.8	17.4	9.1	14.9	7.4	13.6	14.6	9.2	15.3	15.9	14.3
					F1 (AL Male X IF Female)
				0	15.2	14.5	12.7	9.9	8	13.2	12.9	12	11.6	10.6	12.6	10.8	8.7	13.8	12.6	11.3	12.9	8.4	12.6	13
				12	11	13.1	15.9	15.2	7.9	17.3	16.1	19.8	12.3	7.6	17.7	16.8	7.6	16.3	19.7	13.4	17.2	7.3	17.3	13.8
					F1 (IF Male X AL Female)
				0	12.2	10.9	10.1	7.7	9.2	9.4	9.8	9.2	10.9	12.7	12.5	13	9.9	11.6	11.8	10.5	9.7	9.7	12.3	11.6	12.4	12.2
				12	10.1	14.6	14.2	10.6	11.4	14.3	12.9	12.4	7.8	14.1	15.8	8.5	14.9	14.1	14.1	15.9	12.5	14.5	14.6	16.9	13.1	15.6
					F1 (IF X IF)
				0	9	10.4	9.9	5.6	13	10.9	9.1	11.3	7.3	12.3	11.9	12.4	9.6	11.1	10.4	9.4	10.8	10.9	10.2
				12	12.6	12.2	9.8	8.7	14	11.7	13.2	14.2	8.8	13.4	15.3	15.8	11.8	12.8	12	8.9	15.1	16.9	9.6

## Sheet: SupFig3C_NCfemale_Glucose
				weeks	F1 (AL X AL)
				0	8.7	8.7	10.1	9.4	9.8	9.4	9	9.7	11.1	9.1	6.7	11.3	9.5	10.3	8	10.4	10.8	10.7
				12	10	8.3	9.6	10.9	11.6	12.9	10.1	11.9	12.2	12.2	7.3	10.4	8.9	10.7	7.6	11.2	12.4	12.4
					F1 (AL Male X IF Female)
				0	9.7	9.1	11.3	10.9	9.1	9.3	8.8	10.1	9.9	10.9	10.2	9.7	14.1	10.3	10.2	10.6	11.7	9.8	11.2	11.1	10.3	9.1	8.8	11.6	7.2	10.6	9.6	10.4
				12	9.4	9.3	9.7	9	7.9	7.6	8.9	9.4	8.3	9.9	12.2	9.8	11.3	9	11.1	14.2	11.8	9.1	10.5	9.1	12.3	6.5	10.9	11.6	6.8	10.1	10.9	9.4
					F1 (IF Male X AL Female)
				0	9.7	10.6	11.6	7.7	10.9	10.2	8.5	10.2	8.3	9.5	10.6	9.1	9.3	8.4	10.7	9.9	9.9
				12	7.2	7.7	9.3	8.6	7.5	8.3	11.9	8.4	9.1	11.9	11.2	9.2	10.3	10.9	8.8	11.3	11.6
					F1 (IF X IF)
				0	7.8	8.7	8.8	10.7	12.7	7.8	12.8	6.9	11.1	10.1	12.3	10.4	9.1	10.7	10.9	10.7	10.5	10.8	9.7	11.6
				12	8.4	9.2	9.4	8.4	11.4	9.4	7.6	8.6	8.8	9.1	11.4	10.9	8.1	7.3	9.3	11	6.9	8.6	8.5	10.2

## Sheet: SupFig3D_HFSSfemale_Glucose
				weeks	F1 (AL X AL)
				0	11.2	11	9.6	8.2	9.1	9.9	9.1	10.4	11.8	10.6	7.8	12	9.5	7.9	10.3	7.3	8.9	10.3
				12	10.6	11.4	12.4	7.4	12.1	12.4	11.1	11.2	11.4	11.8	10.6	10.7	7.7	9.8	11.4	11.2	10.6	10.6
					F1 (AL Male X IF Female)
				0	11.3	7.8	9.8	8.9	6.3	8.4	11.4	10.8	7.9	9.2	11.2	10.1	9.1	8.2	11.2	9.3	12.6	12.3	8.8	9.1	10.2	10.1
				12	9.6	9.7	9.4	10.4	7.9	8.6	12.9	12.7	11.2	11.8	13.2	10.6	13.1	7.9	12.2	12.9	8.7	10.1	8.3	11.3	11.8	8.1
					F1 (IF Male X AL Female)
				0	9.8	7.1	7.1	8	10.1	9.5	11.9	9.2	7.7	9.7	9.4	10.4	9	10.7	9.4	9	12.2	10.9	11.5
				12	9.5	10.3	8.6	11.2	10.4	11.9	10.2	12.1	12.5	12.1	12.1	12.1	10.4	12.3	12.7	14.7	11.6	12.2	14.1
					F1 (IF X IF)
				0	5.2	6	5.7	5.3	4.8	8.7	9.8	10.3	8.9	8	10.2	11.1	10.4	7.7	10.9	8.8	11.1	10.4	7.3
				12	7.4	10.2	9.7	11.6	10.6	11.8	12.1	13.3	8	6.3	14.5	14	8.1	13.9	8.8	14.8	12.6	12.9	9

## Sheet: SupFig3E_NCmale_Ketone
				weeks	F1 (AL X AL)
				0			0.9	0.7	0.6	0.6	0.7	0.6	0.7	1	0.6	0.5	0.6	0.7	0.9	0.6	0.7	0.7	0.4	0.8
				12	0.7	0.4	0.5	0.7	0.6	0.6	0.7	0.6	0.5	0.5	0.4	0.5	0.6	0.4	0.5	0.4	0.6	0.5	0.3	0.5
					F1 (AL Male X IF Female)
				0	0.7	1.1	0.8	0.7	0.7	0.7	1.3	1.3	0.8	0.4	0.6	0.6	0.6	0.7	0.6	0.8	0.5	0.5
				12	0.8	0.7	0.5	1	0.5	0.8	0.5	0.6	0.5	0.4	0.4	0.4	0.6	0.4	0.5	0.4	0.7	0.3
					F1 (IF Male X AL Female)
				0	0.4	0.7	0.5	0.6	0.9	0.4	0.4	0.8	0.7	0.7	0.6	0.6	0.5	0.6	0.8	0.6	0.7	0.6	0.6	0.6	0.8
				12	0.8	1	0.6	0.6	0.7	0.7	0.7	0.8	0.6	0.7	0.4	0.4	0.4	0.6	0.3	0.4	0.4	0.3	0.4	0.4	0.6
					F1 (IF X IF)
				0	0.8	0.9	0.5	0.6	0.3	0.6	1.1	1.1	1.1	0.8	0.7	0.7	0.4	0.6	0.6	0.7	0.6
				12	0.6	0.7	0.5	1	0.7	0.7	0.6	0.5	0.4	0.6	0.5	0.6	0.6	0.5	0.6	0.5	0.3

## Sheet: SupFig3F_HFSSmale_Ketone
				weeks	F1 (AL X AL)
				0	0.4	0.7	0.5	0.8	0.6	1.1	0.8	0.6	0.4	0.8	1.4	1	0.6	1.1	0.7	0.7	0.7	0.8	0.6	0.7	0.6
				12	0.6	0.8	0.7	0.4	0.6	0.6	0.4	0.6	0.4	0.6	0.5	0.5	0.7	0.3	0.4	0.6	0.7	0.5	0.4	0.6	0.5
					F1 (AL Male X IF Female)
				0	0.7	0.7	0.8	0.9	0.5	0.8	0.6	0.7	0.6	0.8	0.7	0.8	0.7	0.7	0.6	0.6	0.6	0.7	0.7	0.6
				12	0.8	0.7	0.6	0.6	0.4	0.4	0.4	0.4	0.4	0.4	0.4	0.4	0.6	0.5	0.6	0.4	0.4	0.7	0.4	0.4
					F1 (IF Male X AL Female)
				0	0.6	0.7	1.2	0.4	0.7	0.8	1	0.7	0.6	0.7	0.5	0.4	0.6	0.6	0.7	0.7	0.8	0.6	0.7	0.6	0.4	0.6
				12	0.6	0.6	0.8	0.5	0.6	0.6	0.6	0.5	0.4	0.6	0.5	0.4	0.4	0.4	0.6	0.6	0.4	0.4	0.5	0.4	0.5	0.5
					F1 (IF X IF)
				0	0.7	1.4	0.4	1.2	0.9	0.7	0.7	0.6	0.6	0.4	0.4	0.6	0.7	0.6	0.6	0.5	1	0.8	0.6
				12	0.6	0.7	0.7	0.8	0.7	0.6	0.6	0.4	0.6	0.6	0.6	0.6	0.6	0.7	0.7	0.5	0.6	0.6	0.5

## Sheet: SupFig3G_NCfemale_Ketone
				weeks	F1 (AL X AL)
				0	0.7	0.7	0.6	0.7	0.7	0.6	0.6	0.6	0.7	0.7	0.8	0.6	0.8	0.7	0.5	0.5	0.8	0.5
				12	0.9	0.6	0.6	0.5	0.3	0.4	0.3	0.5	0.4	0.4	0.4	0.5	0.5	0.4	0.4	0.4	0.6	0.4
					F1 (AL Male X IF Female)
				0	0.6	0.7	0.6	0.4	0.8	0.4	0.4	0.7	0.3	0.6	0.6	0.6	0.3	0.4	1	0.7	0.7	0.7	0.8	0.6	0.6	0.7	0.9	0.7	0.6	0.6	0.5	0.6
				12	0.5	0.5	0.6	0.6	0.6	1	0.5	0.8	0.7	0.4	0.4	0.3	0.4	0.4	0.3	0.4	0.4	0.4	0.4	0.7	0.4	0.5	0.6	0.6	0.5	0.4	0.6	0.3
					F1 (IF Male X AL Female)
				0	0.7	0.6	0.4	0.6	0.6	0.6	0.7	0.4	0.7	0.5	0.7	0.6	0.7	0.8	0.7	0.6	0.4
				12	0.6	0.7	0.8	0.7	0.5	0.6	0.4	0.5	0.5	0.4	0.7	0.4	0.4	0.3	0.5	0.6	0.5
					F1 (IF X IF)
				0	0.6	0.6	0.9	0.9	0.8	0.6	0.6	0.5	0.8	0.7	0.7	0.7	0.6	0.6	0.9	1	0.5	0.9	0.8	0.6
				12	0.7	0.6	0.5	0.7	0.6	0.5	0.8	0.6	0.6	0.6	0.7	0.6	0.4	0.7	0.6	0.6	0.5	0.4	0.9	0.6

## Sheet: SupFig3H_HFSSfemale_Ketone
				weeks	F1 (AL X AL)
				0	0.6	0.7	0.9	0.7	0.8	0.5	0.7	0.8	0.6	0.6	0.7	0.8	0.7	0.9	0.7	1.1	0.7	0.6
				12	0.6	0.8	0.4	0.7	0.5	0.5	0.7	0.7	0.6	0.5	0.6	0.6	0.6	0.4	0.4	0.6	0.5	0.4
					F1 (AL Male X IF Female)
				0	0.4	1	0.9	1	0.6	0.7	0.6	0.5	0.7	0.4	0.6	0.7	0.7	0.7	0.7	0.4	1.1	0.5	0.7	0.3	1.4	0.8
				12	0.7	0.7	0.8	0.7	0.6	0.7	0.4	0.4	0.4	0.5	0.4	0.7	0.5	0.8	0.6	0.4	0.6	0.7	0.6	0.6	0.5	0.7
					F1 (IF Male X AL Female)
				0	0.7	1.2	0.5	0.8	0.7	0.6	0.8	0.8	0.7	0.7	0.7	0.6	0.5	0.6	0.7	0.8	0.8	0.5	0.9
				12	0.6	0.6	0.7	0.6	0.7	0.6	0.7	0.7	0.4	0.5	0.6	0.5	0.6	0.5	0.6	0.5	0.4	0.4	0.6
					F1 (IF X IF)
				0	0.9	0.8	1			0.8	0.8	0.6	0.7	0.8	0.7	0.8	0.4	0.7	0.9	0.6	0.6	0.8	0.8
				12	0.6	0.6	0.5	0.5	0.6	0.4	0.5	0.4	0.7	0.7	0.4	0.6	0.8	0.5	0.7	0.6	0.8	0.6	0.7
