# Supplementary material for: Impact of Parental Time-Restricted Feeding on Offspring Metabolic Phenotypic Traits
Source: Int J Biol Sci. 2025 Feb 10;21(5):1852–62. doi: 10.7150/ijbs.107469 (PMC11900813; doi:10.7150/ijbs.107469)
Supplement: Supplementary file 9 — Supplementary source data for supplementary figure 4. [file ijbsv21p1852s9.xlsx]

## Sheet: SupFig4A_NCmale_cholesterol
				weeks	F1 (AL X AL)
				0	99	148	158	177	207		150	145	143	119	166	162	161	115	154	153	135	181	128	159
				12	120	158	144	192	158	167	139	155	120	131	146	153	154	118	146	133	138	156	141	132
					F1 (AL Male X IF Female)
				0	144	141		153	187	165	155	166	175	172	149	147	132	141	173	115	156	153
				12	164	189	161	133	192	153	140	135	181	170	153	159	128	135	150	132	181	142
					F1 (IF Male X AL Female)
				0	119	108	135	134	150	131	134	131	140	138	140	149	146	150	125	152	144	111	159	163	155
				12	120	126	178	178	176	173	181	177	190	163	141	162	147	156	171	161	163	144	164	180	150
					F1 (IF X IF)
				0	126	131	133	127	137	107	121	145		108	97	138	99	160	147	142	100
				12	168	154	162	130	139	106	135	152	136	122	112	131	105	142	140	127	116

## Sheet: SupFig4B_HFSSmale_cholesterol
				weeks	F1 (AL X AL)
				0	204	202	215	147	118	149	149	163	145	145	119	162	142	161	134	140	157	150	153	139	154
				12	317	308	333	281	120	290	298	266	126	298	121	226	151	259	151	289	335	126	246	267	258
					F1 (AL Male X IF Female)
				0	180	197	146	185	126	121	162	147	153	137	162	179	132	156	157	166	152	115	173	165
				12	319	319	290	235	99	278	243	266	291	114	248	311	106	277	272	290	260	92	227	205
					F1 (IF Male X AL Female)
				0	177	168	190	112	154	146	110	131	110	153	153	117	114	150	146	147	162	137	152	147	175	146
				12	290	281	272	132	287	282	313	254	96	275	304	110	321	262	281	284	320	320	318	206	288	320
					F1 (IF X IF)
				0	186	219		88	188	133	154	154	124	138	157	156	156	150	149	122	160	141	117
				12	313	332	195	136	298	261	307	313	113	314	320	321	277	292	220	163	298	308	127

## Sheet: SupFig4C_NCfemale_cholesterol
				weeks	F1 (AL X AL)
				0	78	108	117	100	115	106	113	127	122	118	86	100	83	128	131	130	88	128
				12	75	114	119	132	135	132	134	131	102	108	82	125	105	108	143	110	123	125
					F1 (AL Male X IF Female)
				0	123	103	107	106	106	101	103	100	112	124	120	83	108	181	117	133	104	115	111	105	125	93	139	114	108	123	132	117
				12	115	113	132	105	116	118	106	128	118	126	129	85	120	129	122	129	129	130	116	124	128	85	134	124	82	138	110	98
					F1 (IF Male X AL Female)
				0	116	105	112	122	86	112	108	84	97	111	130	89	116	121	124	118	100
				12	127	101	113	107	81	144	148	104	89	129	115	84	129	147	130	139	120
					F1 (IF X IF)
				0	119	117	136	122	92	82		90	115	121	115	110	116	115	110	125	126	120	130	120
				12	120	117	125	119	105	84	117	78	128	116	138	117	129	109	123	101	109	115	124	121

## Sheet: SupFig4D_HFSSfemale_cholesterol
				weeks	F1 (AL X AL)
				0	139		151	90	126	133	126	108	109	128	140	125	89	118	103	75	110	106
				12	195	180	183	80	207	152	175	172	211	195	225	209	90	152	163	86	168	156
					F1 (AL Male X IF Female)
				0	144	70	70	123	87	112	117	124	118	115	115	130	129	98	118	128	105	110	115	124	119	79
				12	203	96	82	180	60	126	206	173	166	196	177	185	197	93	200	209	129	152	165	175	142	52
					F1 (IF Male X AL Female)
				0	142	162	76	104	113	94	103	121	120	104	108	102	128	120	125	102	117	119	116
				12	156	182	69	189	236	156	262	144	199	180	182	188	208	194	192	195	209	172	211
					F1 (IF X IF)
				0	128	127	119	126		123	107	97	79	90	100	118	87	96	126	126	110	108	74
				12	187	170	151	133	149	181	174	157	65	116	216	206	76	187	121	212	218	204	77
