# Supplementary material for: Impact of Parental Time-Restricted Feeding on Offspring Metabolic Phenotypic Traits
Source: Int J Biol Sci. 2025 Feb 10;21(5):1852–62. doi: 10.7150/ijbs.107469 (PMC11900813; doi:10.7150/ijbs.107469)
Supplement: Supplementary file 10 — Supplementary source data for supplementary figure 5. [file ijbsv21p1852s10.xlsx]

## Sheet: SupFig5A_NCmale_triglycerides
				weeks	F1 (AL X AL)
				0	132	103	72	85	74		120	133	151	97	133	133	160	81	155	93	111	148	96	89
				12	84	76	76	112	91	92	151	109	85	76	97	99	126	91	128	95	78	119	74	88
					F1 (AL Male X IF Female)
				0	82	82		141	207	187	130	121	158	115	88	127	93	87	99	72	139	104
				12	166	138	140	98	125	98	80	85	118	116	104	128	88	88	91	83	166	79
					F1 (IF Male X AL Female)
				0	60	59	73	134	88	159	52	88	63	89	70	70	62	106	81	77	75	67	108	82	83
				12	73	80	128	152	139	139	149	180	135	131	111	88	87	104	109	91	84	77	98	100	84
					F1 (IF X IF)
				0	133	71	62	55	69	59	64	69		82	62	76	69	68	70	68	66
				12	155	102	162	130	139	106	135	152	136	90	63	97	70	93	87	80	62

## Sheet: SupFig5B_HFSSmale_triglycerides
				weeks	F1 (AL X AL)
				0	72	74	70	116	97	95	83	119	110	86	130	159	107	170	106	116	114	137	168	138	159
				12	84	96	91	94	99	89	70	85	80	83	70	94	101	91	74	95	95	101	76	126	81
					F1 (AL Male X IF Female)
				0	75	90	83	93	83	89	125	107	119	149	117	97	91	89	103	91	74	99	140	143
				12	90	89	82	83	74	80	86	74	83	93	98	87	83	131	87	74	83	82	83	88
					F1 (IF Male X AL Female)
				0	71	80	98	73	82	73	78	77	61	107	67	61	97	74	84	64	98	87	99	94	130	96
				12	100	94	91	78	93	84	85	75	73	82	107	77	84	80	123	88	78	111	88	84	79	82
					F1 (IF X IF)
				0	63	89		67	62	73	139	87	60	153	100	111	114	108	96	86		123	106
				12	88	89	79	106	84	99	102	88	91	85	94	78	77		76	81	82	85	79

## Sheet: SupFig5C_NCfemale_triglycerides
				weeks	F1 (AL X AL)
				0	66	99	97	76	65	62	64	110	63	58	74	66	58	69	73	66	122	116
				12	101	93	138	85	109	91	97	129	95	96	82	64	79	79	108	81	104	81
					F1 (AL Male X IF Female)
				0	80	101	110	101		102	158	101	81	107	78	79	79	76	112	74	81	63	86	78	57	58	83	86	74	104	82	77	76
				12	142	101	80	87		115	94	92	93	86	87	86	75	79	110	84	89	105	96	91	90	96	66	82	91	63	95	91	80
					F1 (IF Male X AL Female)
				0	96	114	118	117	73	115	69	79	81	69	79	59	61	66	65	65	57
				12	88	97	108	99	62	142	108	83	84	96	77	71	78	89	78	93	92
					F1 (IF X IF)
				0	69	83	119	55		63	73	88	98	74	77	77	78	83	90	87	62	72
				12	85	65	91	69	61	65	71	68	75	67	59	60	61	66	59	69	79	72

## Sheet: SupFig5D_HFSSfemale_triglycerid
				weeks	F1 (AL X AL)
				0	64	71		62	80	66	80	75	69	61	71	86	69	84	67	75	66	71
				12	71	71	79	93	84	69	79	74	74	76	74	74	97	63	76	92	89	85
					F1 (AL Male X IF Female)
				0	74	72	92	74	75	136	81	95	88	72	75	87	98	83	78	66	96	99	130	132	122	89
				12	69	90	70	84	85	108	88	85	61	75	75	83	73	97	83	73	70	76	73	77	65	79
					F1 (IF Male X AL Female)
				0	71	63	70	73	99	60	55	56	67	66	67	61	103	73	83	67	85	111	110
				12	82	80	92	86	92	92	98	70	73	68	71	78	82	79	74	88	88	83	82
					F1 (IF X IF)
				0	78	74	52	76		89	88	72	70	69	68	78	180	71	75	69	77	80	69
				12	68	67	81	66	70	88	99	82	76	113	90	91	196	76	168	73	85	83	94
