# Supplementary material for: Impact of Parental Time-Restricted Feeding on Offspring Metabolic Phenotypic Traits
Source: Int J Biol Sci. 2025 Feb 10;21(5):1852–62. doi: 10.7150/ijbs.107469 (PMC11900813; doi:10.7150/ijbs.107469)
Supplement: Supplementary file 11 — Supplementary source data for supplementary figure 6. [file ijbsv21p1852s11.xlsx]

## Sheet: SupFig6A_NCmale_CRP
				weeks	F1 (AL X AL)
				0	0.41	0.72	0.47	0.7	0.66		0.43	0.43	0.32	0.35	0.36	0.38	0.4	0.3	0.33	0.35	0.3	0.54	0.44	0.43
				12	0.72	0.59	0.66	0.42	0.74	0.48	0.52	0.5	0.41	0.35	0.55	0.55	0.67	0.37	0.46	0.45	0.41	0.48	0.4	0.51
					F1 (AL Male X IF Female)
				0	0.55	0.61	0.53	0.52	0.4	0.51	0.41	0.36	0.41	0.4	0.42	0.42	0.3	0.31	0.41	0.3	0.38	0.36
				12	0.62	0.69	0.57	0.51	0.63	0.93	0.34	0.68	0.53	0.59	0.52	0.51	0.37	0.39	0.64	0.4	0.55	0.46
					F1 (IF Male X AL Female)
				0	0.44	0.43	0.67	0.46	0.55	0.66	0.51	0.6	0.53	0.61	0.4	0.41	0.39	0.36	0.36	0.4	0.36	0.3	0.36	0.35	0.38
				12	0.5	0.45	0.84	0.57	0.67	0.68	0.69	0.64	0.7	0.6	0.46	0.49	0.48	0.47	0.52	0.66	0.53	0.37	0.52	0.67	0.49
					F1 (IF X IF)
				0	0.56	0.6	0.59	0.51	0.51	0.36	0.47	0.53	0.5	0.34	0.3	0.43	0.3	0.43	0.36	0.4	0.3
				12	0.67	0.69	0.53	0.63	0.49	0.38	0.44	0.5	0.42	0.3	0.31	0.48	0.34	0.44	0.48	0.43	0.3

## Sheet: SupFig6B_HFSSmale_CRP
				weeks	F1 (AL X AL)
				0	0.83	0.93	0.87	0.36	0.3	0.4	0.38	0.4	0.3	0.37	0.3	0.39	0.3	0.37	0.3	0.42	0.33	0.3	0.39	0.35	0.34
				12	0.92	0.88	1.08	0.66	0.53	0.77	0.73	0.76	0.48	0.64	0.39	0.65	0.58	0.62	0.65	0.66	0.83	0.42	0.65	0.78	0.66
					F1 (AL Male X IF Female)
				0	0.87	0.76	0.78	0.62	0.3	0.39	0.41	0.34	0.38	0.41	0.42	0.39	0.3	0.38	0.37	0.38	0.4	0.3	0.33	0.3
				12	0.91	1.03	0.8	0.68	0.4	0.67	0.59	0.59	0.69	0.48	0.64	0.74	0.46	0.68	0.77	0.68	0.6	0.43	0.62	0.6
					F1 (IF Male X AL Female)
				0	0.64	0.7	0.68	0.54	0.38	0.39	0.38	0.41	0.3	0.36	0.35	0.3	0.34	0.32	0.31	0.35	0.33	0.35	0.38	0.39	0.36	0.32
				12	0.85	0.78	0.73	0.55	0.75	0.76	0.85	0.69	0.42	0.74	0.79	0.37	0.73	0.69	0.73	0.75	0.75	0.3	0.85	0.82	0.74	0.73
					F1 (IF X IF)
				0	0.77	0.81		0.58	0.74	0.36	0.39	0.37	0.3	0.32	0.39	0.39	0.42	0.46	0.43	0.4	0.36	0.36	0.3
				12	0.82	0.91	0.66	0.71	0.76	0.69	0.84	0.62	0.41	0.7	0.73	0.9	0.61	0.63	0.65	0.53	0.68	0.71	0.46

## Sheet: SupFig6C_NCfemale_CRP
				weeks	F1 (AL X AL)
				0	0.34	0.6	0.53	0.44	0.4	0.47	0.32	0.33	0.4	0.42	0.3	0.3	0.3	0.31	0.41	0.33	0.4	0.34
				12	0.33	0.51	0.59	0.59	0.56	0.6	0.54	0.54	0.55	0.53	0.3	0.44	0.49	0.43	0.56	0.35	0.47	0.44
					F1 (AL Male X IF Female)
				0	0.67	0.64	0.47	0.56	0.57	0.53	0.46	0.52	0.45	0.42	0.3	0.3	0.35	0.34	0.36	0.33	0.3	0.32	0.34	0.33	0.37	0.31	0.56	0.45	0.3	0.45	0.5	0.41
				12	0.71	0.6	0.59	0.45	0.48	0.57	0.44	0.54	0.47	0.51	0.49	0.35	0.47	0.5	0.39	0.49	0.55	0.44	0.36	0.38	0.52	0.32	0.59	0.57	0.32	0.59	0.51	0.46
					F1 (IF Male X AL Female)
				0	0.63	0.48	0.54	0.63	0.3	0.55	0.54	0.3	0.33	0.34	0.42	0.3	0.39	0.44	0.42	0.35	0.36
				12	0.51	0.43	0.47	0.52	0.43	0.58	0.54	0.4	0.45	0.55	0.4	0.3	0.5	0.55	0.53	0.46	0.56
					F1 (IF X IF)
				0	0.57	0.51	0.65	0.43	0.41	0.3	0.64	0.37	0.38	0.4	0.36	0.36	0.43	0.38	0.37	0.41	0.35	0.43	0.44	0.44
				12	0.48	0.55	0.58	0.46	0.4	0.31	0.71	0.39	0.47	0.4	0.49	0.44	0.54	0.41	0.47	0.4	0.41	0.47	0.42	0.47

## Sheet: SupFig6D_HFSSfemale_CRP
				weeks	F1 (AL X AL)
				0	0.54	0.55	0.57	0.3	0.37	0.32	0.33	0.38	0.39	0.41	0.5	0.37	0.3	0.36	0.3	0.3	0.4	0.33
				12	0.86	0.61	0.57	0.4	0.82	0.6	0.8	0.83	0.92	0.73	0.82	0.7	0.59	0.73	0.54	0.53	0.59	0.52
					F1 (AL Male X IF Female)
				0	0.85	0.43	0.46	0.61	0.38	0.3	0.36	0.43	0.46	0.4	0.41	0.41	0.46	0.3	0.37	0.45	0.3	0.32	0.32	0.35	0.34	0.3
				12	0.78	0.53	0.43	0.63	0.37	0.71	0.79	0.52	0.59	0.61	0.47	0.63	0.65	0.5	0.63	0.66	0.4	0.5	0.49	0.54	0.46	0.32
					F1 (IF Male X AL Female)
				0	0.59	0.54	0.59		0.55		0.37	0.42	0.3	0.3	0.38	0.32	0.37	0.41	0.36	0.33	0.36	0.4	0.39
				12	0.57	0.58	0.56	0.73	1.12	0.54	0.88	0.61	0.61	0.52	0.66	0.69	0.68	0.53	0.73	0.58	0.65	0.66	0.78
					F1 (IF X IF)
				0	0.6	0.5	0.58	0.51	0.47	0.34	0.33	0.35	0.33	0.3	0.33	0.36	0.3	0.3	0.38	0.35	0.34	0.34	0.3
				12	0.65	0.61	0.57	0.49	0.56	0.57	0.49	0.61	0.3	0.72	0.68	0.82	0.31	0.74	0.7	0.72	0.84	0.73	0.51
