# Supplementary material for: Impact of Parental Time-Restricted Feeding on Offspring Metabolic Phenotypic Traits
Source: Int J Biol Sci. 2025 Feb 10;21(5):1852–62. doi: 10.7150/ijbs.107469 (PMC11900813; doi:10.7150/ijbs.107469)
Supplement: Supplementary file 12 — Supplementary source data for supplementary figure 7. [file ijbsv21p1852s12.xlsx]

## Sheet: SupFig7A_NCmale_bodyweight
					F1 (AL X AL)
				0	22.86	21.6	21.45	21.67	22.33	21.82	22.96	22.34	21.7	20.27	21.24	21.7	19.21	20.14	19.36	19.26	21.27	22.79	20.58	21.3
				1	24.83	23.55	23.63	24.1	24.96	24.11	24.43	24.25	24.82	23.27	24.25	23.42	20.47	22.48	21.1	20.85	23.14	24.08	23.25	22.99
				2	29.1	26.7	27.44	24.9	25.53	24.43	25.94	25.77	26.94	24.54	25.1	24.94	22.12	24.02	22.33	22.4	24.86	26.72	25.01	24.75
				3	29.07	26.8	28.19	25.66	25.84	25.24	26.51	26.42	28.4	25.29	26.36	26.04	23	25.93	23.67	23.13	26.17	27.19	26.98	25.63
				4	29.25	26.51	28.68	26.69	27.55	26.4	27.92	27.4	30.33	26.56	27.02	27.42	24.08	27.12	24.57	24.16	27.3	28.5	27.79	27
				5	29.17	26.9	29.54	27.63	27.89	27.01	28.76	28.6	31.43	27.43	27.95	28.4	25.57	27.79	25.65	25.6	28.13	29.38	28.65	28.01
				6	30.02	27.33	31.01	29	28.87	28.52	29.6	29.18	32.74	28.6	28.56	30	26.61	29.13	26.5	26.16	28.61	30.77	29.63	28.31
				7	31.57	28.21	32.01	28.75	29.44	29.12	30.4	29.74	33.46	28.85	29.76	31.04	28.3	30.35	28.01	26.97	29.02	31.4	30.62	28.64
				8	32.35	28.89	32.87	31.04	30.6	30.89	31.22	31.27	35.06	29.85	31.4	32.38	28.84	31.15	28.86	27.7	29.45	32.12	31.3	28.73
				9	32.09	28.71	33.05	30.4	30.69	30.54	33.3	32.45	36.37	30.45	31.95	33.3	30.1	31.82	30.3	28.6	30.26	33.01	31.94	29.55
				10	32.59	29.96	34.29	31.32	31.89	32.51	35.04	33.13	37.42	31.02	33.37	33.65	31.95	32.32	31.49	29.47	31.45	33.94	33.19	29.87
				11	34.1	30.64	35.92	32.36	32.3	33.17	35.66	33.57	37.69	31.8	34.41	34.77	32.32	33	31.94	29.83	32.1	34.8	33.29	30.06
				12	34.73	31.26	36.89	33.55	33.41	33.97	35.79	33.98	37.8	32.2	35.97	35.42	32.65	33.55	32.36	30	33.74	36.46	33.35	30.9
				13	34.71	30.51	36.08	31.58	32.68	32.59	36.05	34.6	37.7	31.44	35.28	34.52	32.67	33.23	32.2	30.65	32.75	36.37	33.97	31.65
				14	36.3	31.53	37.26	33.9	34.11	34.5	36.5	35.4	39.31	32.17	37.32	35.6	33.7	34.1	32.24	31.21	33.08	37.61	34.5	31.8
				15	37.29	32.93	37.7	34.4	34.69	35.01	37.54	36.14	39.46	32.58	37.3	35.59	34.75	34.5	33.1	32.26	33.44	38.19	34.6	32.3
				16	36.83	32.55	37.62	34.4	35.5	35.5	37.81	36.35	39.3	33.08	37.7	35.39	35.46	34.75	34.31	32.75	34.01	39.39	34.97	32.23
					F1 (AL Male X IF Female)
				0	19.35	20.7	19.81	18.31	24.25	22.33	22	21.22	24.69	23.84	21.75	21.18	22.51	20.85	22.91	20.33	14.91	15.63
				1	21.03	22.11	21.35	20.96	24.11	22.9	22.21	22.36	25.38	24.13	22.18	21.63	23.2	21.11	23.7	21.6	20.22	20.49
				2	24.03	24.89	24.18	23.56	24.6	24.53	24.85	24.23	26.9	25.55	23.4	23.01	24.86	22.8	25.4	23.9	22.8	22.51
				3	24.5	25.26	24.78	24.01	26.67	26	26.4	26.44	28.27	26.93	24.57	24.19	26.19	24.2	26.46	25.23	25.41	24.47
				4	25.08	25.74	25.18	24.56	28	27.06	28.05	27.59	29.13	27.81	25	25.97	27.18	25.61	28.04	26.55	26.91	25.52
				5	26.34	26.1	25.56	25.6	29.3	27.7	28.42	28.9	30.3	29.2	25.87	27.3	28.71	26.7	29.36	27.56	28.05	26.2
				6	27.06	27.46	26.54	25.97	30.77	27.99	29.62	29.24	30.91	30.15	26.82	28.17	29.54	27.98	30.21	28.71	28.71	26.57
				7	29.04	28.39	27.57	26.67	31.36	28.57	30.25	30.1	32.27	31.77	28.37	30.4	29.9	29.35	31.4	29.16	30.25	27.85
				8	29.59	30.15	28.27	27.45	32.05	28.99	30.86	30.54	32.94	33.05	28.72	31.73	30.84	30.55	33.1	29.73	30.54	28.16
				9	29.5	29.43	28.16	27.11	33.26	29.86	31.15	31.06	34.19	33.73	29.43	32.6	31.7	31.51	34.17	30.2	31.58	29.01
				10	31.33	31.12	30.04	28.88	33.45	30	31.35	31.63	35.6	34.37	30.42	33.6	32.83	32.37	35.01	30.7	32.67	29.72
				11	31.69	32.06	30.9	28.6	33.86	29.46	32.57	31.11	35.76	35.04	31.19	34.83	33.6	33.09	35.59	31.02	33.35	30.47
				12	32.8	33.86	31.07	28.91	34.5	30.08	32.46	31.08	36.47	35.4	31.22	35.7	33.57	33.14	35.6	31.7	35.02	31.15
				13	32.68	33.2	30.59	28.81	34.21	30.5	32.5	31.2	36.21	35.6	30.44	36.07	33.66	33.12	35.33	31.61	34.86	30
				14	33.65	34.02	31.86	29.52	35.78	30.75	33.8	32.1	36.65	36.9	31.3	37.43	34.4	35.01	36.27	32.5	36.82	31.23
				15	34.07	34.8	32.03	30.14	36.73	30.7	34.3	32.28	37.51	38.07	31.87	38.71	34.58	35.36	38.12	32.56	37.37	31.8
				16	33.89	35.05	32.67	30.01	38.2	31	35.01	33.14	37.5	38.6	31.5	39.05	35.52	36.44	38.49	33.19	38.4	32.11
					F1 (IF Male X AL Female)
				0	16.45	14.97	19.89	20.25	21.72	20.86	19.63	19.53	20.29	20.74	20.21	24.01	22.21	23.83	24	23.74	21.32	20.7	23.34	24.35	23.29
				1	18	17.3	21.64	21.05	22.8	21.96	20.08	21.23	22	21.81	20.7	24.4	22.8	24.3	25	24.3	22.37	22.81	24.2	25.21	24.5
				2	21.61	21.48	24.42	23.2	25.16	24.66	22.19	24.02	24.91	23.53	22.68	26.6	24.1	26.7	26.5	25.8	24.52	24.41	25.8	27.2	25.39
				3	22.64	21.81	24.64	23.42	25.46	25.01	22.25	23.93	24.77	23.83	24.09	28	26.03	27.6	28.24	27.01	25.56	26.21	27.1	29.62	26.7
				4	23.4	21.78	25.08	24.05	25.44	24.92	22.66	24.31	24.91	23.91	25.06	28.91	27.59	29.93	30.01	28.06	26.64	27.21	28.26	31.44	28.02
				5	22.87	22.51	25.94	24.46	26.45	25.17	23.08	25.02	25.56	24.82	26.05	29.76	28.47	30	31.85	29.23	27.6	28.4	29.81	33.8	28.6
				6	23.25	23.91	27.7	25.49	27.46	27.03	23.64	25.71	26.04	25.75	26.34	30.24	29.54	30.9	32.71	30.23	28.47	29.13	30.64	34.33	29.52
				7	24.92	24.84	29.97	27.64	29.06	29.2	24.78	28	28.05	27.16	27.52	32.12	30.72	31.9	34.28	30.71	29.54	30.12	31.99	35.62	30.67
				8	25.71	25.1	31.18	27.79	29.84	29.51	25.32	29.17	28.01	28.53	28.41	33.51	32.7	32.98	35.46	31.75	30.64	31.14	32.96	37.3	31.2
				9	25.39	25.04	29.82	27.42	29.63	29.16	25.96	29.46	28.83	28.21	29.1	33.64	33.2	33.24	36.15	32.51	30.98	31.97	33.42	37.58	31.64
				10	25.97	25.27	32.37	29.19	31.64	31.56	26.71	30.17	30.1	29.44	30.03	34.4	33.5	33.72	37.32	32.76	31.07	33	34.14	38.09	33.2
				11	26.31	25.49	34.02	30.55	32.82	33.61	27.49	31.91	31.41	30.82	30.26	34.8	33.71	34.37	39.03	33.33	32.08	33.17	35.1	38.93	33.77
				12	27.16	26	35.16	31.85	34.32	34.33	28.97	33.45	32.51	31.97	30.55	35.21	33.8	35.6	39.57	34.19	33	34.21	36.19	39.7	34.27
				13	26.68	25.94	33.68	30.96	33.11	33.47	28.51	32.16	31.68	31.12	30.6	36.02	33.33	35.95	38.98	33.94	32.3	33.7	36.11	40.05	34.3
				14	27.43	26.9	35.61	31.93	34.52	34.55	28.66	33.35	32.93	31.92	31.7	36.7	35	36.56	40.64	35.6	33.57	34.13	37.3	41.45	35.01
				15	27.71	26.81	36.54	33.36	35.21	35.39	29.63	34.05	33.94	32.37	32.32	36.91	34.71	37.5	41.2	36.9	34.1	34.51	37.39	43.01	35.45
				16	27.87	27.08	37.01	33.2	36.11	35.6	30.64	34.57	33.97	32.42	33.71	37.7	35.82	38.3	42.31	36.9	34.87	34.71	38.06	42.67	35.6
					F1 (IF X IF)
				0	21.37	22.29	16.81	17.85	18.18	18.79	17.73	18.6	17.82	21.69	20.01	22.59	21.35	24.11	24.39	23.76	21.25
				1	22.64	23.79	20.61	20.98	21.72	21.24	21.11	20.93	21.2	23.2	21.31	24	22.05	24.8	25.07	24.03	22.37
				2	25.6	26.38	21.4	22.09	22.23	21.81	21.73	21.69	22.01	25.4	23.25	25.3	23.6	25.8	26.27	25.18	24.3
				3	26.06	26.2	21.65	22.48	23.03	23.41	23.14	23.09	25.85	26.89	25.06	26.8	25.11	27.29	27.87	26.83	26.32
				4	26.13	26.69	22.24	23.46	23.14	24.15	23.25	23.69	24.61	28.1	26.29	27.4	26.71	28.47	28.47	27.6	27.55
				5	25.71	26.61	22.76	24.5	23.89	24.75	24.35	24.36	25.28	28.5	26.92	27.66	26.9	29.54	29.25	28.93	29.07
				6	27.36	28.6	23.05	25.62	24.3	25.66	24.63	25.17	25.93	29.5	27.7	28.51	28.21	30.78	30.78	30.47	30.42
				7	28.58	29.77	23.34	26.07	24.69	26.09	25.09	25.55	26.13	30.11	28.95	30.22	29.07	31.75	31.75	31.74	31.51
				8	29.12	31.43	23.85	27.23	25.09	26.69	26.17	26.68	26.99	31.16	30.31	31.44	30.05	32.4	32.4	31.56	31.82
				9	28.21	29.61	24.19	28.1	24.87	27.37	26.15	27.2	27.6	30.9	30.14	31.7	31.2	32.72	32.9	33.1	33.6
				10	29.8	31.6	24.99	29.54	26.1	28.07	26.03	27.96	28.21	31.52	30.62	32.62	31.61	32.42	33.65	33.21	34.21
				11	31.3	33.5	25.68	30.42	26.74	28.34	26.45	28.12	29.24	32.41	30.47	33.22	32.09	32.96	34.07	33.6	33.72
				12	32.15	34.38	25.51	30.68	27.07	28.96	26.4	28.63	29	32.9	30.5	33.9	32	34.21	34.55	33.76	34.3
				13	30.81	34.28	25.67	30.53	26.39	29.21	26.75	29.42	29.08	32	30.5	33.4	32.19	34.4	33.4	34.01	34.03
				14	32.2	35.11	25.98	31.89	27.32	29.66	26.67	30.14	29.2	33.08	31.21	33.97	33.43	35.3	34.6	34.66	34.5
				15	32.34	36.41	25.66	32.35	27.84	30.25	26.89	30.89	29.41	33.06	31.7	35.23	33.96	35.58	35.09	34.7	34.97
				16	33.02	36.98	26.2	33.2	28.5	30.15	27.6	31.49	29.3	34.04	32.8	35.6	34.08	36.9	36.04	36	35.09

## Sheet: SupFig7B_HFSSmale_bodyweight
					F1 (AL X AL)
				0	21.67	21.79	22.45	19.97	21.2	20.5	22.57	22.6	22.06	22.6	21.25	23.12	21.34	23.04	21.82	22.3	22.3	21.35	17.03	19.3	18.4
				1	25.47	25.12	25.37	21.67	23.59	21.87	24.42	24.3	23.81	24.13	22.78	23.76	22.79	23.64	23.05	23.22	23.25	21.94	19.35	21.77	20.53
				2	25.79	26.35	27.09	23.75	28.05	24.75	27.05	26.6	27.61	27.22	25.63	26.5	26.45	26.27	26.42	25.43	26.02	25.03	21.3	24.67	23.17
				3	27.73	28.58	30.53	24.97	31.06	26.02	29.98	28.59	29.6	28.99	28.12	28.07	28.9	28.35	28.3	27.81	28.42	27.43	23.13	27.21	25.24
				4	31.65	31.95	33.86	25.8	32.51	27.67	32.03	29.93	30.9	31.34	29.97	29.76	31.61	29.52	30.14	29.04	30.74	29.34	24.33	29.32	27.28
				5	32.42	32.63	33.78	26.85	35.04	28.35	33.86	31.01	32.67	32.63	31.44	31.47	33.74	31.23	32.8	31.35	33.15	30.3	26.5	32.13	29.53
				6	35.3	37.4	37.02	29.46	37.77	31.28	36.38	32.2	34.8	34.44	33.54	34.15	36.43	34.13	34.81	32.86	35.33	32.2	28.18	34.63	31.3
				7	38.05	38.91	38.97	31.83	40.63	34.12	38.45	34.12	35.98	36.28	35.36	35.5	39.4	36.05	37.65	35.02	37.3	35.2	30.16	38	33.8
				8	41.09	42.61	42.83	34.51	43.63	37.33	41.7	37.33	36.9	39.23	37.15	37.28	41.74	38.83	40.94	37.74	39.9	38.16	32.49	40.01	36.1
				9	40.21	43.23	41.3	36.17	44.45	40.06	44.63	38.64	39.14	40.6	38.42	39.66	43.76	40.62	42.54	39.67	42.34	40.05	34.15	41.5	37.13
				10	43.56	46.32	45.07	38.29	45	41.52	46.27	41.08	40.41	42.35	39.86	41.26	45.45	42.89	43.9	41.6	43.9	41.21	35.8	43.5	39.17
				11	45.56	48.51	46.81	40.7	46.02	43.47	47.75	42.58	41.57	43.42	41.65	42.6	46.05	44.79	45.55	44.2	45.33	43.67	37.81	45.21	40.83
				12	47.26	48.93	48.06	42.29	47.21	42.89	47.75	45.1	42.98	44.81	41.77	44.53	47.55	46.24	46.38	45.51	46.49	44.5	38.84	46.2	41
				13	45.7	47.96	45.57	43.06	46.07	44.62	47.9	45.6	45.2	44.9	43.43	45.2	47.45	46.9	47.41	46.67	46.9	47.32	38.2	44.6	41.41
				14	47.81	49.77	48.1	44.98	46.91	46.11	48.76	46.85	45.89	46.31	44.36	45.9	48.11	48.21	47.32	47.53	47.57	47.3	39.6	46.36	42.5
				15	48.84	50.26	49.91	45.73	48.21	46.4	49.12	48.19	46.92	47.45	44.13	46.12	47.54	48.16	47.95	48.27	48.42	48	41.48	48.1	44.9
				16	49.3	50.09	50.5	47.3	49.75	46.49	49.14	49.26	48.17	48.5	45.45	47.5	48.23	50.04	49.02	48.89	48.82	48.75	43.03	48.9	45.5
					F1 (AL Male X IF Female)
				0	22.1	23.09	19.29	19.75	22.43	22.07	23.27	21.73	22.4	20.79	23.01	21.76	22.79	23.48	23.31	22.69	22.37	13.01	14.66	14.83
				1	25.59	27.99	22.96	24.22	23.4	22.28	23.94	21.92	23.12	22.56	23.95	23.34	24.34	24.59	24.9	23.9	23.3	18.08	19.84	19.54
				2	26.87	29.01	23.5	24.7	26.13	24.75	27.1	24.8	26.76	26.43	26.8	26.7	27.45	28.07	27.24	27.4	25.9	21.51	23.06	22.5
				3	29.22	32.01	25.54	25.83	28.4	26.54	28.8	27.1	29.3	29.35	29.22	29.01	29.08	30.14	29.01	30.4	27.44	24.79	26	24.81
				4	32.54	36.33	28.27	28.39	30.16	28.35	30.5	30	30.54	31.75	31.26	30.97	31.02	32.13	31.3	33.58	29.49	27.34	28.09	26.1
				5	31.39	36.85	28.04	29.03	31.26	29.58	32.35	32.13	32.03	31.79	32.03	31.57	32.72	34.25	32.93	36.6	31.96	28.3	30.8	28.67
				6	34.65	41.73	31.83	31.4	32.9	30.93	33.95	34.31	34.23	34.14	34.75	33.83	34	36.13	34.38	39.77	33.4	29.1	32.63	30.04
				7	26.82	44.72	34.5	33.41	35.33	32.66	35.74	36.66	37.36	37.29	38	36.45	36.53	38.97	36.89	42.83	36.11	31.6	35.1	32.15
				8	40.35	46.38	37.23	36.01	36.72	35.88	38.18	39.77	40.5	39.43	40.76	40.27	40.33	41.1	39.77	46.13	39.86	32.14	37.43	34.53
				9	40.17	45.93	36.58	36.1	38.19	37.75	39.37	41.7	42.64	41.79	43.86	42.78	41.61	43.63	42.45	46.7	41.64	34.27	39.81	35.45
				10	43.2	46.89	39.43	38.85	39.71	39.31	41.13	43.19	44.41	42.85	44.6	44.7	42.94	44.41	43.9	47.63	43.4	35.39	41.77	36.75
				11	46.53	48.65	42.65	41.34	40.8	41.1	42.11	44.67	45.01	44.35	45.51	45.05	43.9	45.61	44.4	49.11	44.57	36.3	42.84	38.92
				12	48.82	49.86	43.96	42.04	42.4	43.1	44.23	46	44.9	44.9	46.3	45.3	45.4	46.23	45.3	48.9	45.49	36.88	44.27	40.2
				13	47.91	49.12	43.27	42.15	44.4	43.15	44.8	46	44.4	45.54	46.2	45.27	47.02	46.27	45.3	49.07	46.06	38.8	43.38	41.07
				14	50.15	51.56	45.25	44.66	45.3	44.69	45.88	46.6	45.58	45.9	47.1	46.6	47.28	46.88	45.8	49.81	46.7	39.84	45.4	42.65
				15	53.01	52.62	46.35	46.32	46.39	45.51	46.61	47.16	47.06	47.9	47.84	47.9	48.02	48	47.3	50.7	47.33	40.65	47.1	44.4
				16	53.6	53.46	47.35	47	46.88	46.31	47.04	48.01	48.4	48.69	48.43	48.61	49.14	48.34	47.57	51.67	48.82	41.3	47.9	46.3
					F1 (IF Male X AL Female)
				0	19.75	18.08	19.05	18.72	20.71	20.77	20.51	22.06	21.33	21.74	22.71	22.12	20.51	20.7	20.01	19.57	19.08	19.1	20.26	19.56	17.56	17.95
				1	24.53	21.29	22.43	22.83	22.34	21.9	21.8	22.67	22.7	22.7	24.06	23.22	21.77	21.7	21.18	21.39	20.05	20.5	21.53	21.18	21.9	22.3
				2	24.44	21.84	23.93	24.1	25.74	25.45	26.64	25.8	26.45	25.46	27.83	27.5	25.08	24.66	23.6	24.5	23.5	24.06	24.53	24.8	24.8	26.13
				3	26.41	24.08	26.08	25.83	26.76	26.76	27.3	27.51	29.33	26.47	30.3	31.07	27.15	26.77	25.84	26.95	25.52	26.2	27.2	27.8	27.03	27.74
				4	28.04	26.42	28.76	28.28	27.67	28.52	29.59	28.73	31.75	28.43	32.37	32.75	28.83	29.39	27.45	29.4	27.79	28.84	29.77	30.1	29.95	30.13
				5	28.49	27.25	29.75	29.12	29.05	30.36	32.29	30.81	33.13	29.8	35.05	35.59	31.21	31.55	29.57	32.32	29.51	30.4	31.9	32.95	31.57	32.01
				6	30.97	29.57	32.75	31.41	31.09	33.47	34.44	33.58	35.66	32.1	37.51	37.67	33.8	33.56	31.55	34.15	32.12	33.18	33.32	34.73	33.7	35.15
				7	31.53	31.23	35.06	35.06	32.89	36.53	37.15	36.2	37.95	34.94	40.2	40.3	37.26	36.41	34.42	37.53	35.59	36.13	36.68	38.78	35.45	36.82
				8	34.82	34.11	38.59	35.94	35.53	39.7	39.05	39.74	40.29	38.65	43.16	42.3	41.1	38.67	37.44	40.23	38.95	38.2	39.73	40.05	39.21	40.9
				9	34.44	36.35	39.98	35.9	38.05	42.19	41.09	41.36	41.28	39.01	45.07	43.1	42.41	41.15	39.13	42.3	41.06	40.66	42.91	43.2	41.28	44
				10	38.27	36.06	43.04	39.35	38.6	43.47	42.04	42.33	41.21	40.62	46.04	43.6	43.78	43.2	40.62	43.15	41.34	41.74	44.1	43.24	41.64	46.56
				11	40.57	37.28	44.83	40.86	40.8	45.8	42.66	43.02	43.13	41.57	47.67	44.42	45.73	43.52	42.23	45.55	42.92	43	45.38	44.79	42.65	47.37
				12	42.5	39.75	45.62	41.94	41.77	46.04	43.9	44.08	44.12	42.69	48.3	45.67	46.68	44.8	43.06	46	43.33	44.06	45.3	46.3	44.1	49.5
				13	42.17	40.09	45.52	41.35	42.8	47	44.5	45.35	44.6	43.25	48.81	45.9	48.3	47.4	45.7	48.02	43.85	44.5	46.08	46.47	45.6	50.91
				14	44.04	42.55	46.62	43.19	43.15	47.68	43.7	45.21	45.52	43.7	49.24	47.55	48.28	46.6	45.52	47.24	44.97	43.63	45.6	46.57	44.57	51.43
				15	46.27	45.27	48.52	45.47	44.28	48.24	44.1	45.83	46.6	44.92	50.12	48.6	48.5	47.26	46.21	47.61	44.9	45.09	46.51	47.37	45	51.13
				16	46.2	45.2	48.3	45.8	45.25	49.32	46.1	46.7	47.81	46.7	51.34	49.84	49.64	48.72	48.1	48.57	46.04	45.71	47.7	47.96	47.12	51.65
					F1 (IF X IF)
				0	19.6	19.39	21.23	17.77	16.99	20.11	21.63	21.7	20.05	22.03	22.65	23.15	23.55	23.72	25.24	20	24.35	22.96	25.54
				1	23.21	23.74	25.92	20.72	20.38	20.75	22.65	22.7	21.4	22.8	23.03	24.05	24.7	24.9	25.7	20.13	25.46	24.37	26.67
				2	23.6	24.97	26.75	21.27	21.18	23.07	24.94	24.2	25	25.56	25.9	28.3	27.77	28.08	29	23.36	29.6	27.55	30.02
				3	25.63	27.29	28.38	22.84	23.1	24.9	26.4	25.71	26.94	28.01	27.85	31.02	30.01	30.1	32.1	26.17	33.21	31.04	34.8
				4	27.81	30.24	31.4	25.28	26.01	25.93	28.69	26.5	28.76	29.74	30.4	33.18	31.84	31.53	34.4	28	25.2	33.46	37.3
				5	29.41	32.07	34.15	27.24	27.66	27.8	31.55	28.44	31.2	32.76	34	36.5	33.43	33.33	37.8	29.8	36.7	34.77	39.2
				6	32.54	35.4	37.38	31.36	30.68	29.32	34.68	30.22	32.94	34.4	36.3	39.2	35.55	35.65	40.7	33.31	39.63	39.26	42.53
				7	35.09	37.35	39.28	32.36	33.4	31.76	37.23	32.63	35.3	38.34	39.83	41.86	36.72	37.5	42.51	36.1	41.95	41.23	45.01
				8	38.63	41.5	42.62	35.46	37.56	33.99	41.13	36.87	38.23	40.66	43.07	44.94	38.6	39.46	45.46	40.3	44.7	43.6	47.2
				9	37.38	42.03	42.27	35.78	38.2	35.6	44.13	40	40.36	44.56	46.23	47	40.35	41.31	46	42.37	45.8	44.85	48.5
				10	40.62	45.78	44.45	38.55	41.23	37.47	44.9	42.6	41.5	45.63	47.17	47.1	41.2	42.2	46	44.4	47.75	46.7	48.83
				11	43.06	47.14	45.01	40.88	43.5	39.07	46.7	44.2	43	46.06	48.29	48.01	42.92	43.8	46.76	45	48.67	47.41	49.5
				12	44.62	48.05	46.87	42.45	44.97	39.7	47.59	45.58	43.81	47	49.84	48.5	44.3	44.2	48.3	46.44	49.7	48.4	50.5
				13	44.31	47.84	47.04	42.1	44.51	41	48.13	46.8	45.5	47.57	50.5	48.83	45.44	45.5	48.53	46.44	50.55	48.7	51.14
				14	46.22	49.15	47.36	43.72	45.93	40.61	48.24	46.91	45.1	47.6	50.8	48.94	43.81	45.22	47.1	48.94	50.8	48.9	51.7
				15	46.55	49.58	47.32	44.54	46.27	41.6	49	48.05	46.9	48.3	51.3	49.72	43.71	45.32	47.63	49.09	51.43	49.16	52.04
				16	46.9	50.4	47.7	45.05	46.9	42.2	49.5	48.4	47.8	50	52.6	51.6	46.1	49.97	48.2	49.27	51.41	50.1	53.1

## Sheet: SupFig7C_NCfemale_bodyweight
					F1 (AL X AL)
				0	16.02	18.76	17.61	18.16	17.53	17.99	16.82	17.67	17.55	16.8	17.5	16.44	17.46	17.7	16.73	16.87	18.38	16.73
				1	17.5	18.04	18.79	18.91	17.81	17.63	17.15	17.17	17.82	18.29	18.45	16.6	17.26	16.72	18.1	17.53	19	16.92
				2	19.12	19.08	18.3	19.17	19.07	18.44	18.4	17.16	17.75	18.71	18.6	17.76	18.2	17.72	18.07	17.84	20.13	17.77
				3	19.63	19.07	18.87	20.73	19.5	19.35	19.2	18.55	19.06	20.24	19.67	18.77	19.35	18.25	19.65	19.3	21.56	18.52
				4	19.17	20.02	19.64	20.67	20.86	20.41	20.23	19.23	19.68	21.02	20.27	18.95	20.39	19.1	19.9	19.92	21.63	20.21
				5	20.16	21.46	20.31	21.86	21.1	20.75	20.51	19.94	19.49	21.2	20.8	19.87	20.2	20.21	20.96	20.52	22.54	19.7
				6	20.88	22.11	21.01	21.99	22.4	21.42	20.37	20.86	20.85	20.93	21.63	19.9	21.36	20.04	21.22	21.24	23.08	19.12
				7	21.5	22.66	21.05	22.25	23.92	23.29	21.52	22.65	21.58	21.32	21.8	20.7	22.7	20.6	22.03	21.02	23.96	20.12
				8	22.36	23.72	22	22.81	24.28	23.6	21.94	22.95	21.44	22.33	22.15	20.79	22.67	20.4	22.5	22.38	25.13	21.23
				9	22.88	24.09	23.25	23.5	25.5	25.6	23.7	23.43	21.86	22.57	22.8	21.17	23.6	21.4	24.74	22.93	26.54	21.81
				10	24.02	24.95	22.32	24.18	26.81	25.79	24.55	24.91	22.74	23.98	22.83	22.3	24.2	22.45	27.04	23.87	27.81	22.29
				11	25.09	25.22	22.51	24.9	28.33	26.45	26	25.3	23.26	24.31	22.74	22.04	24.1	22.3	29.03	25.54	30.2	23.25
				12	26.03	25.67	23.49	25.25	28.2	28	25.9	25.75	24.9	24.84	23.38	22.2	25.5	22.25	28.52	25	29.08	22.28
				13	26.51	25.63	23.75	25.2	28.16	27.6	25.46	25.79	22.68	25.6	23.74	22.66	25.07	21.95	28.47	25.13	30.56	24.2
				14	27.33	27.64	25.11	26.05	29.19	28.94	26.31	26.41	23	26.32	23.65	23.57	26.75	22.85	29.4	26.43	31.07	24.85
				15	27.12	27.96	23.37	27.66	30.62	28.63	26.97	26.39	24.22	26.85	24.7	25	26.31	23.9	30.2	26.93	32.8	24.11
				16	28.14	28.2	23.5	28.6	32.6	30.01	28.32	28.46	29.5	27.48	24.59	26.66	26.68	25.03	32.09	27.67	33.04	25.21
					F1 (AL Male X IF Female)
				0	16.85	17.04	17.3	16.44	14.65	15.35	14.52	15.15	14.86	17.68	15.93	17.28	17.1	17.79	18.75	17.7	17.6	18.3	19.83	18.9	16.87	17.02	18.3	17.87	19.06	17.68	17.06	17.23
				1	17.59	17.28	17.08	16.43	15.35	15.51	15.18	14.86	15.52	17.5	16.32	18.1	17.15	18.21	19.73	19.03	18.17	19.2	20.22	19.95	18	17.23	17.79	17.78	18.5	17.51	16.28	16.26
				2	19.56	19.27	19.31	18.52	16.4	17.04	16.78	16.15	16.5	18.01	17.08	18.51	18.7	19.36	19.15	20.7	18.6	18.8	20.5	20	19.31	18.7	19.26	19.82	19.26	18.54	17.72	18.34
				3	19.94	19.19	18.87	19.16	16.73	16.92	17.11	17.05	17.12	19.17	17.54	19.49	19.27	19.52	20.41	21.26	19.67	20.63	20.89	21.83	19.57	19.26	20.68	19.94	20.58	19.53	18.28	19.06
				4	20.57	19.01	19.49	19.72	18.22	18.32	18.08	17.1	17.54	19.87	18.7	20.44	19.86	20.65	20.72	22.4	19.5	21.7	22.21	22.06	21.23	19.91	21.06	21.33	20.9	19.54	19.7	20.13
				5	20.22	19.16	19.56	19.34	17.63	17.73	17.44	18.2	18.36	20.24	19.37	20.13	20.68	21.8	21.1	24.6	20.85	22.4	22.26	22.09	21.49	20.3	20.8	21.35	22.23	20.45	19.6	20.75
				6	21.23	19.81	20.83	20.38	18.15	18.16	18.01	17.9	18.51	20.7	19.31	20.96	20.66	23.17	21.57	25.22	20.37	22.63	22.97	23.07	22.17	20.5	21.86	22	21.4	20.74	20.44	20.56
				7	21.29	21.1	21.5	20.43	19.16	18.21	19.37	18.92	18.95	20.98	20.54	22.09	21.85	24.14	23.12	27.07	21.7	24	23.48	23.63	22.34	20.96	23.95	22.21	22.59	22.04	20.74	21.37
				8	23.2	22.15	21.85	21.77	19.1	18.78	19.26	18.98	19.22	21.73	21.6	22.13	22.53	25.65	24.18	29.2	22.77	25.28	24.92	25.9	23.05	21.77	23.12	22.83	23.51	23.18	21.09	21.79
				9	23.04	21.89	21.56	21.41	18.91	19.21	19.87	19.04	19.86	22.15	22.65	23.74	22.82	26.27	26.3	29.9	22.85	25.21	24.71	24.2	24.91	23.5	24.4	24.29	23.46	25.66	23.21	22.13
				10	24.64	22.68	22.83	21.96	19.46	19.18	20.06	19.65	19.29	22.96	22.52	23.75	23.08	27.16	26.72	31.31	24.5	26.39	26.47	25.63	26.5	23.44	24.77	26.28	25.8	26.1	23.97	22.6
				11	26.09	23.01	23.28	22.54	20.41	19.52	20.47	19.82	20.01	24.09	22.6	24.6	23.95	28.23	26.7	31.8	25.2	27.09	26.5	26.4	26.7	24.02	26.1	27.2	24.59	27.04	24.52	23.31
				12	26.26	24.63	23.14	23.39	20.95	19.65	20.73	20.01	20.15	23.42	23.57	25.1	24.06	28.3	26.75	31.56	26.8	27.69	27.1	29.9	28.2	23.9	27.6	28.7	26.1	27.2	23.8	22.6
				13	26.09	23.13	23.62	22.38	20.18	20.51	20.83	20.86	20.66	24.23	23.78	25.53	23.54	27.18	26.79	30.5	27.49	26.8	27.86	29.19	26.43	24.09	27.21	27.4	26.1	27.42	25.12	23.08
				14	26.61	24.47	24.67	24.1	21.22	19.99	21.56	20.54	21.82	24.61	24.06	25.92	24.39	27.91	28.1	31.19	25.2	27.03	28.7	30.71	27.76	24.64	28.59	28.4	26.19	27.7	26.7	23.23
				15	29.02	26.3	26.96	24.24	21.25	20.42	21.13	20.68	20.47	25.35	24.1	27.1	24.7	30.04	29.01	32.66	26.6	28.6	29.1	31.1	29	25	29.02	28.1	26.7	28.29	27.38	24.3
				16	28.77	27.03	25.72	24.27	22.24	21.45	21.65	21.13	20.86	26	25.4	26.31	26.17	31.2	29.21	33.12	27.7	29.6	30.6	33.1	30.6	26.7	30.1	29.5	26	29.94	28.8	26.5
					F1 (IF Male X AL Female)
				0	15.38	14.99	14.64	14.73	14.21	17.34	15.65	17.04	17.34	19.22	18.6	19.32	17.85	19.54	18.74	18.71	19.1
				1	16.65	15.31	15	15.29	14.78	17.19	16.28	17.44	17.52	19.37	19.12	20.05	18.21	20.5	19.25	19.58	19.53
				2	17.96	16.73	16.31	19.12	17.26	19.03	18.69	19.47	18.9	19.02	19.1	20.92	18.6	20.76	19.9	19.7	19.29
				3	18.05	17.16	16.45	18.61	17.34	19.49	18.31	20.29	20.2	20.33	21.27	22.38	20.1	22.67	21.13	20.92	20.99
				4	19.26	17.73	17	18.91	17.61	19.53	19.6	20.14	19.49	20.85	21.67	22.49	21.41	23.33	22.01	21.22	21.32
				5	19.76	18.55	17.94	19.54	18.59	20.05	19.55	20.61	20.61	21.92	21.68	23.14	21.55	25.31	22.45	22.68	22.39
				6	18.34	18.57	18.05	19.68	19.35	21.28	19.86	22.14	21.09	22.24	21.83	23.79	22.3	26.52	22.4	23.4	23.84
				7	19.37	19.06	18.02	19.29	19.09	22.17	21.31	22.42	21.72	23.6	24.4	24.15	23.42	27.74	22.94	24	24.34
				8	20.06	19.44	18.11	20.61	18.86	22.84	21.9	22.81	21.89	24.96	25.47	24.5	25.21	28.89	24.98	25.99	25.46
				9	20.08	19.71	18.2	20.86	19.31	23.17	22.88	23.62	22.03	27	26.95	26.62	26.03	30.71	26.73	27.1	28.6
				10	20.47	19.82	19.24	21.42	19.56	24.91	24.86	23.7	23.42	27.55	28.22	27.37	27.44	32.06	27.54	27.92	28.5
				11	21.03	20.52	19.5	22.09	20.71	27.06	25.52	26.02	23.71	28.61	28.33	27.52	27.67	33.61	27.88	28.5	30.5
				12	20.62	21.22	20.01	23.51	20.51	28.05	27.4	25.22	25.72	29.3	29.36	27.3	28.59	34.4	29	29.2	30.7
				13	21.2	20.4	20.52	22.44	21.26	28.08	27.04	26.1	25.1	29.97	29.61	26.53	28.04	34.3	30.71	29.27	31.47
				14	20.82	20.52	20.34	23.38	21.26	29.12	28.21	26.65	24.67	30.51	30.41	28.18	28.24	35.5	29.82	29.5	32.25
				15	21.79	21.29	20.9	24.25	22.26	30	27.91	28.38	27.14	31.45	30.86	28.02	29.29	36.49	29.5	31	31.33
				16	21.11	20.96	20.31	23.87	22.08	31.49	29.04	28.5	26.01	32.9	32.2	30.6	30.3	36.6	31.2	32.1	31.9
					F1 (IF X IF)
				0	17.3	17.3	18.15	16.81	14.36	17.05	15.92	18.17	18.79	18.23	17.21	16.98	17.92	17.15	16.1	17.15	17.87	18.1	17.23	16.87
				1	17.36	17.74	17.89	17.08	15.03	17.54	16.59	17.86	19.28	18.81	18.11	17.59	18.76	17.25	17.53	17.85	19.05	18.67	17.55	17.7
				2	18.67	19.47	19	17.11	15.55	17.3	16.51	18.61	18.9	18.47	19.8	18.18	19.87	18.39	17.62	17.77	19.18	18.35	17.4	17.9
				3	18.51	19.83	19.16	18.21	16.01	18.37	17.29	19.05	20.7	20.11	20.46	19.05	20.63	19.27	19.06	18.86	18.92	19.86	19.17	19.04
				4	19.63	19.9	19.86	18.56	16.12	19.76	18.16	19.66	21.57	20.27	21.24	20.23	20.99	19.65	19.13	20.18	19.52	20.12	19.39	19.81
				5	19.27	20.33	20.45	20.11	18.35	21.15	18.8	20.67	22.21	20.53	22.51	21	22.5	20.25	19.89	20.3	19.97	20.9	19.82	21.11
				6	20.05	21.23	21.87	19.24	18.84	21.06	19.01	20.46	22.77	21.73	22.57	21.15	22.04	20.64	19.97	20.22	20.45	20.93	21	22.7
				7	21.72	21.21	21.82	19.61	18.65	21.61	19.53	20.88	24.06	21.6	23.73	21.83	22.84	21.09	20.97	21.13	20.93	22.24	20.92	23.2
				8	23.5	22.35	22.53	20.97	19.27	22.27	19.19	21.03	25.62	22.33	24.46	23.35	23.8	21.03	20.8	21.8	22.55	21.56	22.11	23.82
				9	22.63	23.01	23.94	20.06	20.26	22.97	20.76	22.02	27.1	23.05	26.1	25.12	26.53	21.2	21.3	22.33	21.88	22.4	23.14	24.7
				10	23.62	23.44	25.12	20.68	21.62	26.31	20.25	21.94	27.72	24.46	26.11	25.02	27.31	21.42	22.05	22.78	22.23	23.22	23.9	26.06
				11	24.91	23.38	26.3	22.28	22.63	24.06	21.25	21.76	26.6	23.43	26.43	25.61	26.7	22.27	21.78	23.19	23.2	23.09	23.16	26.96
				12	24.77	23.17	26.92	22.97	23.3	26.12	21.33	22.26	27.2	24.1	27.3	26.2	28.3	22.26	22.4	23.3	23.9	24.06	23.8	26.99
				13	25	23.78	26.9	21.96	23.27	26.6	21.32	22.19	27.36	24.6	27.83	27.51	28.8	22.65	23.09	23.3	24.2	25.8	24.11	28.31
				14	25.94	24.27	28.97	22.44	25.44	27.37	22.32	21.41	28.2	25.5	28.93	28.25	30.04	23.01	23.23	23.54	24.2	26.7	25.38	28.27
				15	26.57	24.74	29.73	24.11	26.46	28.48	22.24	21.86	29.7	26.13	28.7	29.51	31.3	25	24.44	23.7	24.7	26.3	25.61	30.4
				16	25.71	25.41	29.8	23.9	27.15	29.2	22.6	22.9	29.77	27.13	29.2	30.94	31.24	24.3	24.83	25.1	25.8	27.2	26.9	30.2

## Sheet: SupFig7D_HFSSfemale_bodyweight
					F1 (AL X AL)
				0	17.74	16.4	17.01	17.4	18.3	17.4	18.1	17.49	18.18	18.6	19.3	17.8	17.75	15.3	14.7	15.2	16.02	14.82
				1	19.71	17.92	18.96	17.68	18.68	19.21	19.55	18.5	18.95	19.02	19.64	19.02	17.8	15.97	15.14	16.5	16.6	15.7
				2	19.65	17.84	18.7	19.76	22.02	19.6	20.3	20.87	21.79	21.07	20.63	31.15	20.86	17.96	17.63	19.53	18.85	17.08
				3	20.62	19.25	19.87	21.45	23.23	20.58	21.15	21.17	22.38	23.29	22.19	22.07	22.84	20.22	19.24	20.24	18.81	18.29
				4	22.12	20.44	21.1	22.2	25.08	21.92	22.85	22.87	25.09	24.5	22.95	25.96	24.77	21.32	21.01	22.04	20.74	19.1
				5	23.05	21.24	21.4	23.06	25.81	21.07	25.71	26.03	26.2	26.26	24.71	26.05	27.19	22.98	23.07	23.74	21.03	19.9
				6	25.05	22.03	22.27	24.18	29.4	22.55	25.24	27.44	28.76	28.67	27.6	26.57	28.24	23.58	22.84	25.12	22.61	19.92
				7	26.56	22.97	23.76	28.23	29.75	26.23	25.64	28.79	31.54	29.51	28.12	27.46	29.34	25.18	24.9	30.17	23.67	21.26
				8	28.33	25.34	25.74	29.3	31.56	26.6	27.7	31.16	34.2	32.03	31.09	31.4	31.4	29.09	26.97	31.72	24.8	22.32
				9	29.62	25.3	26.37	30.61	34.74	28.23	29.69	31.96	36.2	34.41	33.8	33.08	32.85	28.4	29.45	33.21	28.11	23.67
				10	31.42	29.22	27.11	33.49	35.81	31.77	31.1	32.5	37.08	35.62	35.72	32.68	34.11	31.8	30.85	34.75	29.75	25.6
				11	34.2	32.5	30.01	34.01	37.8	31.95	33.1	35.26	38.11	36.7	35.81	33.81	35.71	30.76	31.53	36.06	29.88	25.26
				12	35.86	31.04	30.49	34.14	39.5	32.11	34.36	35.21	39.8	38.67	38.5	35.2	37.2	30.79	32.29	38.5	30.75	26.7
				13	36.36	31.32	32.28	35.3	39.6	32.13	34.7	26.04	39.85	38.8	40.25	37.01	37.9	32.9	32.36	40.66	31.75	27.68
				14	38.72	33.89	34.22	35.2	40.53	34.6	35.15	36.23	40.68	39.3	40.4	36.96	38.42	33.24	33.8	40.5	33.94	28.19
				15	40.77	36.4	37.46	35.6	42.82	36.52	36.29	37.78	42.58	40.98	41.15	38.64	40.4	34.52	35.57	42.75	34.61	29.55
				16	40.9	37	38	38.57	43.54	34.77	38.46	40.21	43.89	43.24	42.75	40.05	42.95	35.56	36.53	44.33	35.93	29.57
					F1 (AL Male X IF Female)
				0	19.46	15.55	16.01	17.43	18.04	17.86	18.05	17.93	18.42	17.62	17.62	17.89	17.8	18.21	18.23	18.21	11.43	12.85	13.34	14.2	13.06	11.98
				1	22.55	17.61	18.64	19	17.33	17.8	18.21	17.35	18.22	17.63	17.89	18.78	18.41	17.8	18.29	18.5	14.85	15.49	15.13	16.9	16.73	15.33
				2	22.17	17.21	18.5	19.25	21.2	23.1	21.6	20.59	21	21.21	21.03	20.79	22.7	22	22.13	22.5	16.08	17.35	17.59	18.22	17.4	17.53
				3	23.99	18.96	20.27	20.65	22.61	24.92	22.32	20.77	21.67	21.32	21.51	22.7	24.05	23.06	22.54	23.55	16.72	18.34	18.68	18.77	19.27	19.2
				4	25.94	20.63	22.97	23.42	22.92	26.57	24.37	21.59	23.8	23.16	22.83	23.37	24.86	23.7	24.36	24.6	17.12	19.22	19.27	19.04	19.55	19.23
				5	26.29	23.02	24.56	24.08	24.8	30.64	29.29	22.63	23.1	23.91	24.5	25.3	25.55	25.62	26.75	26.02	18.6	20.57	20.45	21	21.06	20.69
				6	28.7	24.35	26.66	27.09	26.28	32.52	28.03	22.63	23.37	25.79	24.39	26.9	27.3	28.52	27.43	28.9	18.4	20.21	21.33	22.69	21.53	22.41
				7	29.19	25.48	27.28	28.64	27.72	35.25	30.27	23.47	23.74	29.36	26.5	27.84	28.25	30.2	30.5	31.85	19.79	21.64	22.22	24.97	23.04	23.04
				8	31.23	28.04	30.13	30.24	29.25	36.8	31.68	24.83	25.7	30.76	28.09	29.8	31.55	33.11	31.66	34.46	20.51	22.58	23.43	25.76	25.8	26.18
				9	32.07	29.35	31.24	31.28	31.19	40.53	35.5	27.53	29.19	33.01	30.34	31.68	32.76	35.94	34.14	36.5	21.8	24.56	27.75	27.42	26.53	26.31
				10	34.11	30.49	32.95	32.06	32.68	42.79	36.52	29.36	29.2	34.33	32.76	33.47	34.21	37.73	35.47	38.63	21.37	25.57	29.6	29.16	27.06	26.6
				11	35.55	32.67	36.13	33.7	31.3	44.6	38.04	30.6	31.68	35.2	34.8	35.65	35.33	41.07	36.14	39.25	22.41	27.45	29.83	31.63	26.99	29.5
				12	37.6	37.61	37.45	35.45	31.15	45.74	40.06	32.51	32.2	36.35	37.2	36.55	36.5	41.4	36.3	40.4	23.09	27.4	31.1	33.91	26.89	29.3
				13	38.09	36.63	39.02	36.94	33.01	47.59	40.01	33.1	33.8	38.15	37.4	38.07	38.76	43.4	38	42.13	23.9	28	33.9	36.1	28.45	29.7
				14	41.76	39	42.1	39.2	33.7	47.6	40.9	34.6	35.09	39.4	38.5	37.5	39.15	43.3	37.2	42.67	25.19	27.5	33.26	38.61	28.6	30.72
				15	42.3	41.79	45.2	41.7	35.4	50.5	42.6	36.36	36.4	40.7	39.33	39.25	41.17	45.1	38.25	43.7	26.52	27.49	34.87	40.05	29.91	31.7
				16	42.7	41.9	46.2	41.9	36.8	51.7	43.6	36.3	38.2	42.5	41	40.6	44	47.3	40.7	45.18	28.1	29.2	35.8	41.05	29.7	34.4
					F1 (IF Male X AL Female)
				0	15.11	15.35	16.82	15.85	16.81	17.5	17.73	17.08	16.79	16.78	17.38	17.71	16.3	15.94	16.87	14.64	16.03	14.9	15.67
				1	16.8	17.46	18.05	16.77	18.41	17.75	19.92	18.35	17.09	17.44	17.3	18.53	17.37	16.11	17.77	16.03	17.65	16.48	17.91
				2	19.7	19.49	26.94	18.28	17.85	18.05	22.05	18.82	19.35	18.2	18.46	19.96	18.67	17.59	20.44	17.78	19.83	17.85	20.24
				3	20.21	19.53	27.33	18.63	19.53	19.49	24.29	19.77	19.92	19.27	19.35	19.89	20.85	19.09	21.44	18.1	21.45	19.47	21.61
				4	20.24	21.02	28.41	18.72	20.41	20.68	27.4	19.82	20.6	20.1	19.05	21.7	22.06	19.54	23.4	18.89	21.4	19.81	23.1
				5	20.8	21.52	28.6	21.09	21.48	21.31	29.8	20.9	22.11	22.54	20.92	25.5	22.78	20.11	24.3	18.93	23.73	22.45	25.46
				6	22.9	24.87	31.8	22.15	22.03	22.3	31.4	21.65	23.64	21.65	21.06	24.42	25.4	21.33	26.02	20.55	25.35	22.02	27.06
				7	23.06	25.6	33.56	22.12	22.91	23.72	32.62	22.52	27.66	22.44	22.72	27.01	26.78	22.4	28.31	21.67	27.72	23.22	29.48
				8	23.23	28.89	34.77	25.14	24.43	26.14	35.49	23.35	30.04	26.17	25.34	29.39	29.57	25.19	31.7	23.44	30.1	26.62	32.46
				9	25.59	29.12	34.1	23.76	24.85	25.97	36.5	27.33	30.24	26.49	26.71	32.17	30.25	26.4	30.87	25.15	33.6	28.38	34.81
				10	28.26	31.14	37.54	25.12	25.71	27.79	37.13	26.57	30.96	27.17	28.48	33.04	31.6	27.31	32.3	27.51	35.9	30	36.29
				11	29.23	32.51	39.74	27.4	26.58	29.07	39.11	27.47	32.22	28.94	30.9	34.19	33.38	29.7	33.42	29.4	37.1	31.06	37.3
				12	30.41	34.24	41.77	28.31	27.54	29.61	38.8	27.49	32.33	30.08	28.97	36.1	34.8	31.7	35.19	30.9	38.99	32.04	39.3
				13	32.33	35.22	43.32	29.35	29.18	30.86	40.6	28.6	34.3	32.1	31.23	37.5	35	33.15	36.4	32.99	41.1	34.6	40.7
				14	34.91	36.45	44.98	30.76	30.28	31.52	40.6	29.75	35.54	33.26	32.62	38.25	35.13	33.52	37.6	33.3	42.02	35.6	42.6
				15	35.72	39.18	48.5	32.34	31.9	33.27	41.68	30.6	37	33.84	33.7	39.51	36.9	35.02	39.16	34.88	43.92	37.27	44.3
				16	37.4	39.62	49.22	34.39	33	34.5	43.9	32.5	38.2	34.1	35.7	39.2	40.11	36.2	40.95	37	45.4	40.01	46.1
					F1 (IF X IF)
				0	16.55	15.71	15.55	15.03	13.72	16.1	14.92	14.9	14.8	17.78	17.2	17.74	17.1	17.72	19.16	20.04	20.5	17.1	17.76
				1	17.17	16.03	16.05	15.84	14.46	17.09	15.85	15.29	14.85	18.73	17.85	19.35	17.7	18.42	20.68	20.2	19.78	17.67	18.33
				2	17.21	16	16.01	16.49	14.88	18.84	17.3	16.3	16.7	21.6	20.33	21.06	20.5	19.92	21.93	22.75	21.2	20.7	20.8
				3	18.62	17.29	16.47	16.35	15.73	18.74	17.82	17.62	17.79	23.63	22.72	22.41	22.92	21.65	24.1	24.86	23.7	22.04	21.14
				4	19.68	18.87	17.41	18.19	16.88	19.69	18.94	19.25	18.39	26.65	23.97	22.57	22.84	21.68	25.74	22.92	25.96	23.78	23.82
				5	21.34	19.38	18.82	19	17.79	21.15	19.88	19.04	18.91	29.27	26.61	23.66	25.38	23.42	28.5	24.66	27.61	23.84	24.25
				6	21.69	20.23	19.06	19.33	18.62	22.08	21.4	19.86	19.96	32.2	28.15	24.98	26.35	24.6	30.72	26.4	29.21	25.84	25.34
				7	22.21	20.97	19.07	19.13	20.21	24.7	22.45	21.02	20.01	33.56	31.42	28.38	28.12	26.96	32.22	28.84	31.53	28.19	27.83
				8	23.76	20.88	19.57	20.01	20.89	25.5	24.6	21.96	20.5	35.01	32.72	31.1	31.91	30.08	35.83	31.49	34.61	31.51	30.37
				9	23.22	22.78	20.25	20.54	20.74	27.73	26.2	23.44	21.19	35	35.08	33	32.97	32.33	38.27	33.98	37.3	33.44	33.15
				10	24.83	24.35	21.08	21.09	21.93	28.74	27.16	23.7	22.53	36.56	36.1	34.01	34.03	33.79	39.33	35.7	38.5	34.97	35.43
				11	27.08	26.57	21.53	21.85	23.52	29.32	27.74	26.03	23.06	37.6	37.32	35.25	34.9	34.27	41.2	36.5	38.81	34.43	35.81
				12	28.51	27.56	23.09	22.36	23.64	30.4	29.06	27.6	25.6	40.2	38.9	37.02	36.2	35.3	42.4	38.08	42.2	37	39.5
				13	30.27	27.15	24.98	22.7	24.36	31.3	31.3	29.1	24.3	41.7	41.02	38.04	37.9	36.7	42.7	40.1	43.3	37.7	40.1
				14	30.98	29.75	26.07	23.92	25.64	32.07	30.95	29.6	25.07	41.58	40.2	38.82	39.47	36.71	41.2	39.49	42.65	38.76	40.55
				15	32.8	31.33	29.21	25.81	27.62	33.7	32.4	30.46	26	43.4	42.19	40.6	40.7	37.74	42.7	40.5	44.7	40.09	41.71
				16	33.7	31.8	29.6	25.7	28.5	35.2	34.4	31.8	26.22	45.4	44.9	42	43.2	39.5	45.7	42.9	46.6	40.4	42.5

## Sheet: SupFig7E_NCmale_weightchange
					F1 (AL X AL)
				0	0	0	0	0	0	0	0	0	0	0	0	0	0	0	0	0	0	0	0	0
				1	1.97	1.95	2.18	2.43	2.63	2.29	1.47	1.91	3.12	3	3.01	1.72	1.26	2.34	1.74	1.59	1.87	1.29	2.67	1.69
				2	6.24	5.1	5.99	3.23	3.2	2.61	2.98	3.43	5.24	4.27	3.86	3.24	2.91	3.88	2.97	3.14	3.59	3.93	4.43	3.45
				3	6.21	5.2	6.74	3.99	3.51	3.42	3.55	4.08	6.7	5.02	5.12	4.34	3.79	5.79	4.31	3.87	4.9	4.4	6.4	4.33
				4	6.39	4.91	7.23	5.02	5.22	4.58	4.96	5.06	8.63	6.29	5.78	5.72	4.87	6.98	5.21	4.9	6.03	5.71	7.21	5.7
				5	6.31	5.3	8.09	5.96	5.56	5.19	5.8	6.26	9.73	7.16	6.71	6.7	6.36	7.65	6.29	6.34	6.86	6.59	8.07	6.71
				6	7.16	5.73	9.56	7.33	6.54	6.7	6.64	6.84	11.04	8.33	7.32	8.3	7.4	8.99	7.14	6.9	7.34	7.98	9.05	7.01
				7	8.71	6.61	10.56	7.08	7.11	7.3	7.44	7.4	11.76	8.58	8.52	9.34	9.09	10.21	8.65	7.71	7.75	8.61	10.04	7.34
				8	9.49	7.29	11.42	9.37	8.27	9.07	8.26	8.93	13.36	9.58	10.16	10.68	9.63	11.01	9.5	8.44	8.18	9.33	10.72	7.43
				9	9.23	7.11	11.6	8.73	8.36	8.72	10.34	10.11	14.67	10.18	10.71	11.6	10.89	11.68	10.94	9.34	8.99	10.22	11.36	8.25
				10	9.73	8.36	12.84	9.65	9.56	10.69	12.08	10.79	15.72	10.75	12.13	11.95	12.74	12.18	12.13	10.21	10.18	11.15	12.61	8.57
				11	11.24	9.04	14.47	10.69	9.97	11.35	12.7	11.23	15.99	11.53	13.17	13.07	13.11	12.86	12.58	10.57	10.83	12.01	12.71	8.76
				12	11.87	9.66	15.44	11.88	11.08	12.15	12.83	11.64	16.1	11.93	14.73	13.72	13.44	13.41	13	10.74	12.47	13.67	12.77	9.6
				13	11.85	8.91	14.63	9.91	10.35	10.77	13.09	12.26	16	11.17	14.04	12.82	13.46	13.09	12.84	11.39	11.48	13.58	13.39	10.35
				14	13.44	9.93	15.81	12.23	11.78	12.68	13.54	13.06	17.61	11.9	16.08	13.9	14.49	13.96	12.88	11.95	11.81	14.82	13.92	10.5
				15	14.43	11.33	16.25	12.73	12.36	13.19	14.58	13.8	17.76	12.31	16.06	13.89	15.54	14.36	13.74	13	12.17	15.4	14.02	11
				16	13.97	10.95	16.17	12.73	13.17	13.68	14.85	14.01	17.6	12.81	16.46	13.69	16.25	14.61	14.95	13.49	12.74	16.6	14.39	10.93
					F1 (AL Male X IF Female)
				0	0	0	0	0	0	0	0	0	0	0	0	0	0	0	0	0	0	0
				1	1.68	1.41	1.54	2.65	-0.14	0.57	0.21	1.14	0.69	0.29	0.43	0.45	0.69	0.26	0.79	1.27	5.31	4.86
				2	4.68	4.19	4.37	5.25	0.35	2.2	2.85	3.01	2.21	1.71	1.65	1.83	2.35	1.95	2.49	3.57	7.89	6.88
				3	5.15	4.56	4.97	5.7	2.42	3.67	4.4	5.22	3.58	3.09	2.82	3.01	3.68	3.35	3.55	4.9	10.5	8.84
				4	5.73	5.04	5.37	6.25	3.75	4.73	6.05	6.37	4.44	3.97	3.25	4.79	4.67	4.76	5.13	6.22	12	9.89
				5	6.99	5.4	5.75	7.29	5.05	5.37	6.42	7.68	5.61	5.36	4.12	6.12	6.2	5.85	6.45	7.23	13.14	10.57
				6	7.71	6.76	6.73	7.66	6.52	5.66	7.62	8.02	6.22	6.31	5.07	6.99	7.03	7.13	7.3	8.38	13.8	10.94
				7	9.69	7.69	7.76	8.36	7.11	6.24	8.25	8.88	7.58	7.93	6.62	9.22	7.39	8.5	8.49	8.83	15.34	12.22
				8	10.24	9.45	8.46	9.14	7.8	6.66	8.86	9.32	8.25	9.21	6.97	10.55	8.33	9.7	10.19	9.4	15.63	12.53
				9	10.15	8.73	8.35	8.8	9.01	7.53	9.15	9.84	9.5	9.89	7.68	11.42	9.19	10.66	11.26	9.87	16.67	13.38
				10	11.98	10.42	10.23	10.57	9.2	7.67	9.35	10.41	10.91	10.53	8.67	12.42	10.32	11.52	12.1	10.37	17.76	14.09
				11	12.34	11.36	11.09	10.29	9.61	7.13	10.57	9.89	11.07	11.2	9.44	13.65	11.09	12.24	12.68	10.69	18.44	14.84
				12	13.45	13.16	11.26	10.6	10.25	7.75	10.46	9.86	11.78	11.56	9.47	14.52	11.06	12.29	12.69	11.37	20.11	15.52
				13	13.33	12.5	10.78	10.5	9.96	8.17	10.5	9.98	11.52	11.76	8.69	14.89	11.15	12.27	12.42	11.28	19.95	14.37
				14	14.3	13.32	12.05	11.21	11.53	8.42	11.8	10.88	11.96	13.06	9.55	16.25	11.89	14.16	13.36	12.17	21.91	15.6
				15	14.72	14.1	12.22	11.83	12.48	8.37	12.3	11.06	12.82	14.23	10.12	17.53	12.07	14.51	15.21	12.23	22.46	16.17
				16	14.54	14.35	12.86	11.7	13.95	8.67	13.01	11.92	12.81	14.76	9.75	17.87	13.01	15.59	15.58	12.86	23.49	16.48
					F1 (IF Male X AL Female)
				0	0	0	0	0	0	0	0	0	0	0	0	0	0	0	0	0	0	0	0	0	0
				1	1.55	2.33	1.75	0.8	1.08	1.1	0.45	1.7	1.71	1.07	0.49	0.39	0.59	0.47	1	0.56	1.05	2.11	0.86	0.86	1.21
				2	5.16	6.51	4.53	2.95	3.44	3.8	2.56	4.49	4.62	2.79	2.47	2.59	1.89	2.87	2.5	2.06	3.2	3.71	2.46	2.85	2.1
				3	6.19	6.84	4.75	3.17	3.74	4.15	2.62	4.4	4.48	3.09	3.88	3.99	3.82	3.77	4.24	3.27	4.24	5.51	3.76	5.27	3.41
				4	6.95	6.81	5.19	3.8	3.72	4.06	3.03	4.78	4.62	3.17	4.85	4.9	5.38	6.1	6.01	4.32	5.32	6.51	4.92	7.09	4.73
				5	6.42	7.54	6.05	4.21	4.73	4.31	3.45	5.49	5.27	4.08	5.84	5.75	6.26	6.17	7.85	5.49	6.28	7.7	6.47	9.45	5.31
				6	6.8	8.94	7.81	5.24	5.74	6.17	4.01	6.18	5.75	5.01	6.13	6.23	7.33	7.07	8.71	6.49	7.15	8.43	7.3	9.98	6.23
				7	8.47	9.87	10.08	7.39	7.34	8.34	5.15	8.47	7.76	6.42	7.31	8.11	8.51	8.07	10.28	6.97	8.22	9.42	8.65	11.27	7.38
				8	9.26	10.13	11.29	7.54	8.12	8.65	5.69	9.64	7.72	7.79	8.2	9.5	10.49	9.15	11.46	8.01	9.32	10.44	9.62	12.95	7.91
				9	8.94	10.07	9.93	7.17	7.91	8.3	6.33	9.93	8.54	7.47	8.89	9.63	10.99	9.41	12.15	8.77	9.66	11.27	10.08	13.23	8.35
				10	9.52	10.3	12.48	8.94	9.92	10.7	7.08	10.64	9.81	8.7	9.82	10.39	11.29	9.89	13.32	9.02	9.75	12.3	10.8	13.74	9.91
				11	9.86	10.52	14.13	10.3	11.1	12.75	7.86	12.38	11.12	10.08	10.05	10.79	11.5	10.54	15.03	9.59	10.76	12.47	11.76	14.58	10.48
				12	10.71	11.03	15.27	11.6	12.6	13.47	9.34	13.92	12.22	11.23	10.34	11.2	11.59	11.77	15.57	10.45	11.68	13.51	12.85	15.35	10.98
				13	10.23	10.97	13.79	10.71	11.39	12.61	8.88	12.63	11.39	10.38	10.39	12.01	11.12	12.12	14.98	10.2	10.98	13	12.77	15.7	11.01
				14	10.98	11.93	15.72	11.68	12.8	13.69	9.03	13.82	12.64	11.18	11.49	12.69	12.79	12.73	16.64	11.86	12.25	13.43	13.96	17.1	11.72
				15	11.26	11.84	16.65	13.11	13.49	14.53	10	14.52	13.65	11.63	12.11	12.9	12.5	13.67	17.2	13.16	12.78	13.81	14.05	18.66	12.16
				16	11.42	12.11	17.12	12.95	14.39	14.74	11.01	15.04	13.68	11.68	13.5	13.69	13.61	14.47	18.31	13.16	13.55	14.01	14.72	18.32	12.31
					F1 (IF X IF)
				0	0	0	0	0	0	0	0	0	0	0	0	0	0	0	0	0	0
				1	1.27	1.5	3.8	3.13	3.54	2.45	3.38	2.33	3.38	1.51	1.3	1.41	0.7	0.69	0.68	0.27	1.12
				2	4.23	4.09	4.59	4.24	4.05	3.02	4	3.09	4.19	3.71	3.24	2.71	2.25	1.69	1.88	1.42	3.05
				3	4.69	3.91	4.84	4.63	4.85	4.62	5.41	4.49	8.03	5.2	5.05	4.21	3.76	3.18	3.48	3.07	5.07
				4	4.76	4.4	5.43	5.61	4.96	5.36	5.52	5.09	6.79	6.41	6.28	4.81	5.36	4.36	4.08	3.84	6.3
				5	4.34	4.32	5.95	6.65	5.71	5.96	6.62	5.76	7.46	6.81	6.91	5.07	5.55	5.43	4.86	5.17	7.82
				6	5.99	6.31	6.24	7.77	6.12	6.87	6.9	6.57	8.11	7.81	7.69	5.92	6.86	6.67	6.39	6.71	9.17
				7	7.21	7.48	6.53	8.22	6.51	7.3	7.36	6.95	8.31	8.42	8.94	7.63	7.72	7.64	7.36	7.98	10.26
				8	7.75	9.14	7.04	9.38	6.91	7.9	8.44	8.08	9.17	9.47	10.3	8.85	8.7	8.29	8.01	7.8	10.57
				9	6.84	7.32	7.38	10.25	6.69	8.58	8.42	8.6	9.78	9.21	10.13	9.11	9.85	8.61	8.51	9.34	12.35
				10	8.43	9.31	8.18	11.69	7.92	9.28	8.3	9.36	10.39	9.83	10.61	10.03	10.26	8.31	9.26	9.45	12.96
				11	9.93	11.21	8.87	12.57	8.56	9.55	8.72	9.52	11.42	10.72	10.46	10.63	10.74	8.85	9.68	9.84	12.47
				12	10.78	12.09	8.7	12.83	8.89	10.17	8.67	10.03	11.18	11.21	10.49	11.31	10.65	10.1	10.16	10	13.05
				13	9.44	11.99	8.86	12.68	8.21	10.42	9.02	10.82	11.26	10.31	10.49	10.81	10.84	10.29	9.01	10.25	12.78
				14	10.83	12.82	9.17	14.04	9.14	10.87	8.94	11.54	11.38	11.39	11.2	11.38	12.08	11.19	10.21	10.9	13.25
				15	10.97	14.12	8.85	14.5	9.66	11.46	9.16	12.29	11.59	11.37	11.69	12.64	12.61	11.47	10.7	10.94	13.72
				16	11.65	14.69	9.39	15.35	10.32	11.36	9.87	12.89	11.48	12.35	12.79	13.01	12.73	12.79	11.65	12.24	13.84

## Sheet: SupFig7F_HFSSmale_weightchange
					F1 (AL X AL)
				0	0	0	0	0	0	0	0	0	0	0	0	0	0	0	0	0	0	0	0	0	0
				1	3.8	3.33	2.92	1.7	2.39	1.37	1.85	1.7	1.75	1.53	1.53	0.64	1.45	0.6	1.23	0.92	0.95	0.59	2.32	2.47	2.13
				2	4.12	4.56	4.64	3.78	6.85	4.25	4.48	4	5.55	4.62	4.38	3.38	5.11	3.23	4.6	3.13	3.72	3.68	4.27	5.37	4.77
				3	6.06	6.79	8.08	5	9.86	5.52	7.41	5.99	7.54	6.39	6.87	4.95	7.56	5.31	6.48	5.51	6.12	6.08	6.1	7.91	6.84
				4	9.98	10.16	11.41	5.83	11.31	7.17	9.46	7.33	8.84	8.74	8.72	6.64	10.27	6.48	8.32	6.74	8.44	7.99	7.3	10.02	8.88
				5	10.75	10.84	11.33	6.88	13.84	7.85	11.29	8.41	10.61	10.03	10.19	8.35	12.4	8.19	10.98	9.05	10.85	8.95	9.47	12.83	11.13
				6	13.63	15.61	14.57	9.49	16.57	10.78	13.81	9.6	12.74	11.84	12.29	11.03	15.09	11.09	12.99	10.56	13.03	10.85	11.15	15.33	12.9
				7	16.38	17.12	16.52	11.86	19.43	13.62	15.88	11.52	13.92	13.68	14.11	12.38	18.06	13.01	15.83	12.72	15	13.85	13.13	18.7	15.4
				8	19.42	20.82	20.38	14.54	22.43	16.83	19.13	14.73	14.84	16.63	15.9	14.16	20.4	15.79	19.12	15.44	17.6	16.81	15.46	20.71	17.7
				9	18.54	21.44	18.85	16.2	23.25	19.56	22.06	16.04	17.08	18	17.17	16.54	22.42	17.58	20.72	17.37	20.04	18.7	17.12	22.2	18.73
				10	21.89	24.53	22.62	18.32	23.8	21.02	23.7	18.48	18.35	19.75	18.61	18.14	24.11	19.85	22.08	19.3	21.6	19.86	18.77	24.2	20.77
				11	23.89	26.72	24.36	20.73	24.82	22.97	25.18	19.98	19.51	20.82	20.4	19.48	24.71	21.75	23.73	21.9	23.03	22.32	20.78	25.91	22.43
				12	25.59	27.14	25.61	22.32	26.01	22.39	25.18	22.5	20.92	22.21	20.52	21.41	26.21	23.2	24.56	23.21	24.19	23.15	21.81	26.9	22.6
				13	24.03	26.17	23.12	23.09	24.87	24.12	25.33	23	23.14	22.3	22.18	22.08	26.11	23.86	25.59	24.37	24.6	25.97	21.17	25.3	23.01
				14	26.14	27.98	25.65	25.01	25.71	25.61	26.19	24.25	23.83	23.71	23.11	22.78	26.77	25.17	25.5	25.23	25.27	25.95	22.57	27.06	24.1
				15	27.17	28.47	27.46	25.76	27.01	25.9	26.55	25.59	24.86	24.85	22.88	23	26.2	25.12	26.13	25.97	26.12	26.65	24.45	28.8	26.5
				16	27.63	28.3	28.05	27.33	28.55	25.99	26.57	26.66	26.11	25.9	24.2	24.38	26.89	27	27.2	26.59	26.52	27.4	26	29.6	27.1
					F1 (AL Male X IF Female)
				0	0	0	0	0	0	0	0	0	0	0	0	0	0	0	0	0	0	0	0	0
				1	3.49	4.9	3.67	4.47	0.97	0.21	0.67	0.19	0.72	1.77	0.94	1.58	1.55	1.11	1.59	1.21	0.93	5.07	5.18	4.71
				2	4.77	5.92	4.21	4.95	3.7	2.68	3.83	3.07	4.36	5.64	3.79	4.94	4.66	4.59	3.93	4.71	3.53	8.5	8.4	7.67
				3	7.12	8.92	6.25	6.08	5.97	4.47	5.53	5.37	6.9	8.56	6.21	7.25	6.29	6.66	5.7	7.71	5.07	11.78	11.34	9.98
				4	10.44	13.24	8.98	8.64	7.73	6.28	7.23	8.27	8.14	10.96	8.25	9.21	8.23	8.65	7.99	10.89	7.12	14.33	13.43	11.27
				5	9.29	13.76	8.75	9.28	8.83	7.51	9.08	10.4	9.63	11	9.02	9.81	9.93	10.77	9.62	13.91	9.59	15.29	16.14	13.84
				6	12.55	18.64	12.54	11.65	10.47	8.86	10.68	12.58	11.83	13.35	11.74	12.07	11.21	12.65	11.07	17.08	11.03	16.09	17.97	15.21
				7	4.72	21.63	15.21	13.66	12.9	10.59	12.47	14.93	14.96	16.5	14.99	14.69	13.74	15.49	13.58	20.14	13.74	18.59	20.44	17.32
				8	18.25	23.29	17.94	16.26	14.29	13.81	14.91	18.04	18.1	18.64	17.75	18.51	17.54	17.62	16.46	23.44	17.49	19.13	22.77	19.7
				9	18.07	22.84	17.29	16.35	15.76	15.68	16.1	19.97	20.24	21	20.85	21.02	18.82	20.15	19.14	24.01	19.27	21.26	25.15	20.62
				10	21.1	23.8	20.14	19.1	17.28	17.24	17.86	21.46	22.01	22.06	21.59	22.94	20.15	20.93	20.59	24.94	21.03	22.38	27.11	21.92
				11	24.43	25.56	23.36	21.59	18.37	19.03	18.84	22.94	22.61	23.56	22.5	23.29	21.11	22.13	21.09	26.42	22.2	23.29	28.18	24.09
				12	26.72	26.77	24.67	22.29	19.97	21.03	20.96	24.27	22.5	24.11	23.29	23.54	22.61	22.75	21.99	26.21	23.12	23.87	29.61	25.37
				13	25.81	26.03	23.98	22.4	21.97	21.08	21.53	24.27	22	24.75	23.19	23.51	24.23	22.79	21.99	26.38	23.69	25.79	28.72	26.24
				14	28.05	28.47	25.96	24.91	22.87	22.62	22.61	24.87	23.18	25.11	24.09	24.84	24.49	23.4	22.49	27.12	24.33	26.83	30.74	27.82
				15	30.91	29.53	27.06	26.57	23.96	23.44	23.34	25.43	24.66	27.11	24.83	26.14	25.23	24.52	23.99	28.01	24.96	27.64	32.44	29.57
				16	31.5	30.37	28.06	27.25	24.45	24.24	23.77	26.28	26	27.9	25.42	26.85	26.35	24.86	24.26	28.98	26.45	28.29	33.24	31.47
					F1 (IF Male X AL Female)
				0	0	0	0	0	0	0	0	0	0	0	0	0	0	0	0	0	0	0	0	0	0	0
				1	4.78	3.21	3.38	4.11	1.63	1.13	1.29	0.61	1.37	0.96	1.35	1.1	1.26	1	1.17	1.82	0.97	1.4	1.27	1.62	4.34	4.35
				2	4.69	3.76	4.88	5.38	5.03	4.68	6.13	3.74	5.12	3.72	5.12	5.38	4.57	3.96	3.59	4.93	4.42	4.96	4.27	5.24	7.24	8.18
				3	6.66	6	7.03	7.11	6.05	5.99	6.79	5.45	8	4.73	7.59	8.95	6.64	6.07	5.83	7.38	6.44	7.1	6.94	8.24	9.47	9.79
				4	8.29	8.34	9.71	9.56	6.96	7.75	9.08	6.67	10.42	6.69	9.66	10.63	8.32	8.69	7.44	9.83	8.71	9.74	9.51	10.54	12.39	12.18
				5	8.74	9.17	10.7	10.4	8.34	9.59	11.78	8.75	11.8	8.06	12.34	13.47	10.7	10.85	9.56	12.75	10.43	11.3	11.64	13.39	14.01	14.06
				6	11.22	11.49	13.7	12.69	10.38	12.7	13.93	11.52	14.33	10.36	14.8	15.55	13.29	12.86	11.54	14.58	13.04	14.08	13.06	15.17	16.14	17.2
				7	11.78	13.15	16.01	16.34	12.18	15.76	16.64	14.14	16.62	13.2	17.49	18.18	16.75	15.71	14.41	17.96	16.51	17.03	16.42	19.22	17.89	18.87
				8	15.07	16.03	19.54	17.22	14.82	18.93	18.54	17.68	18.96	16.91	20.45	20.18	20.59	17.97	17.43	20.66	19.87	19.1	19.47	20.49	21.65	22.95
				9	14.69	18.27	20.93	17.18	17.34	21.42	20.58	19.3	19.95	17.27	22.36	20.98	21.9	20.45	19.12	22.73	21.98	21.56	22.65	23.64	23.72	26.05
				10	18.52	17.98	23.99	20.63	17.89	22.7	21.53	20.27	19.88	18.88	23.33	21.48	23.27	22.5	20.61	23.58	22.26	22.64	23.84	23.68	24.08	28.61
				11	20.82	19.2	25.78	22.14	20.09	25.03	22.15	20.96	21.8	19.83	24.96	22.3	25.22	22.82	22.22	25.98	23.84	23.9	25.12	25.23	25.09	29.42
				12	22.75	21.67	26.57	23.22	21.06	25.27	23.39	22.02	22.79	20.95	25.59	23.55	26.17	24.1	23.05	26.43	24.25	24.96	25.04	26.74	26.54	31.55
				13	22.42	22.01	26.47	22.63	22.09	26.23	23.99	23.29	23.27	21.51	26.1	23.78	27.79	26.7	25.69	28.45	24.77	25.4	25.82	26.91	28.04	32.96
				14	24.29	24.47	27.57	24.47	22.44	26.91	23.19	23.15	24.19	21.96	26.53	25.43	27.77	25.9	25.51	27.67	25.89	24.53	25.34	27.01	27.01	33.48
				15	26.52	27.19	29.47	26.75	23.57	27.47	23.59	23.77	25.27	23.18	27.41	26.48	27.99	26.56	26.2	28.04	25.82	25.99	26.25	27.81	27.44	33.18
				16	26.45	27.12	29.25	27.08	24.54	28.55	25.59	24.64	26.48	24.96	28.63	27.72	29.13	28.02	28.09	29	26.96	26.61	27.44	28.4	29.56	33.7
					F1 (IF X IF)
				0	0	0	0	0	0	0	0	0	0	0	0	0	0	0	0	0	0	0	0
				1	3.61	4.35	4.69	2.95	3.39	0.64	1.02	1	1.35	0.77	0.38	0.9	1.15	1.18	0.46	0.13	1.11	1.41	1.13
				2	4	5.58	5.52	3.5	4.19	2.96	3.31	2.5	4.95	3.53	3.25	5.15	4.22	4.36	3.76	3.36	5.25	4.59	4.48
				3	6.03	7.9	7.15	5.07	6.11	4.79	4.77	4.01	6.89	5.98	5.2	7.87	6.46	6.38	6.86	6.17	8.86	8.08	9.26
				4	8.21	10.85	10.17	7.51	9.02	5.82	7.06	4.8	8.71	7.71	7.75	10.03	8.29	7.81	9.16	8	0.85	10.5	11.76
				5	9.81	12.68	12.92	9.47	10.67	7.69	9.92	6.74	11.15	10.73	11.35	13.35	9.88	9.61	12.56	9.8	12.35	11.81	13.66
				6	12.94	16.01	16.15	13.59	13.69	9.21	13.05	8.52	12.89	12.37	13.65	16.05	12	11.93	15.46	13.31	15.28	16.3	16.99
				7	15.49	17.96	18.05	14.59	16.41	11.65	15.6	10.93	15.25	16.31	17.18	18.71	13.17	13.78	17.27	16.1	17.6	18.27	19.47
				8	19.03	22.11	21.39	17.69	20.57	13.88	19.5	15.17	18.18	18.63	20.42	21.79	15.05	15.74	20.22	20.3	20.35	20.64	21.66
				9	17.78	22.64	21.04	18.01	21.21	15.49	22.5	18.3	20.31	22.53	23.58	23.85	16.8	17.59	20.76	22.37	21.45	21.89	22.96
				10	21.02	26.39	23.22	20.78	24.24	17.36	23.27	20.9	21.45	23.6	24.52	23.95	17.65	18.48	20.76	24.4	23.4	23.74	23.29
				11	23.46	27.75	23.78	23.11	26.51	18.96	25.07	22.5	22.95	24.03	25.64	24.86	19.37	20.08	21.52	25	24.32	24.45	23.96
				12	25.02	28.66	25.64	24.68	27.98	19.59	25.96	23.88	23.76	24.97	27.19	25.35	20.75	20.48	23.06	26.44	25.35	25.44	24.96
				13	24.71	28.45	25.81	24.33	27.52	20.89	26.5	25.1	25.45	25.54	27.85	25.68	21.89	21.78	23.29	26.44	26.2	25.74	25.6
				14	26.62	29.76	26.13	25.95	28.94	20.5	26.61	25.21	25.05	25.57	28.15	25.79	20.26	21.5	21.86	28.94	26.45	25.94	26.16
				15	26.95	30.19	26.09	26.77	29.28	21.49	27.37	26.35	26.85	26.27	28.65	26.57	20.16	21.6	22.39	29.09	27.08	26.2	26.5
				16	27.3	31.01	26.47	27.28	29.91	22.09	27.87	26.7	27.75	27.97	29.95	28.45	22.55	26.25	22.96	29.27	27.06	27.14	27.56

## Sheet: SupFig7G_NCfemale_weightchange
					F1 (AL X AL)
				0	0	0	0	0	0	0	0	0	0	0	0	0	0	0	0	0	0	0
				1	1.48	-0.72	1.18	0.75	0.28	-0.36	0.33	-0.5	0.27	1.49	0.95	0.16	-0.2	-0.98	1.37	0.66	0.62	0.19
				2	3.1	0.32	0.69	1.01	1.54	0.45	1.58	-0.51	0.2	1.91	1.1	1.32	0.74	0.02	1.34	0.97	1.75	1.04
				3	3.61	0.31	1.26	2.57	1.97	1.36	2.38	0.88	1.51	3.44	2.17	2.33	1.89	0.55	2.92	2.43	3.18	1.79
				4	3.15	1.26	2.03	2.51	3.33	2.42	3.41	1.56	2.13	4.22	2.77	2.51	2.93	1.4	3.17	3.05	3.25	3.48
				5	4.14	2.7	2.7	3.7	3.57	2.76	3.69	2.27	1.94	4.4	3.3	3.43	2.74	2.51	4.23	3.65	4.16	2.97
				6	4.86	3.35	3.4	3.83	4.87	3.43	3.55	3.19	3.3	4.13	4.13	3.46	3.9	2.34	4.49	4.37	4.7	2.39
				7	5.48	3.9	3.44	4.09	6.39	5.3	4.7	4.98	4.03	4.52	4.3	4.26	5.24	2.9	5.3	4.15	5.58	3.39
				8	6.34	4.96	4.39	4.65	6.75	5.61	5.12	5.28	3.89	5.53	4.65	4.35	5.21	2.7	5.77	5.51	6.75	4.5
				9	6.86	5.33	5.64	5.34	7.97	7.61	6.88	5.76	4.31	5.77	5.3	4.73	6.14	3.7	8.01	6.06	8.16	5.08
				10	8	6.19	4.71	6.02	9.28	7.8	7.73	7.24	5.19	7.18	5.33	5.86	6.74	4.75	10.31	7	9.43	5.56
				11	9.07	6.46	4.9	6.74	10.8	8.46	9.18	7.63	5.71	7.51	5.24	5.6	6.64	4.6	12.3	8.67	11.82	6.52
				12	10.01	6.91	5.88	7.09	10.67	10.01	9.08	8.08	7.35	8.04	5.88	5.76	8.04	4.55	11.79	8.13	10.7	5.55
				13	10.49	6.87	6.14	7.04	10.63	9.61	8.64	8.12	5.13	8.8	6.24	6.22	7.61	4.25	11.74	8.26	12.18	7.47
				14	11.31	8.88	7.5	7.89	11.66	10.95	9.49	8.74	5.45	9.52	6.15	7.13	9.29	5.15	12.67	9.56	12.69	8.12
				15	11.1	9.2	5.76	9.5	13.09	10.64	10.15	8.72	6.67	10.05	7.2	8.56	8.85	6.2	13.47	10.06	14.42	7.38
				16	12.12	9.44	5.89	10.44	15.07	12.02	11.5	10.79	11.95	10.68	7.09	10.22	9.22	7.33	15.36	10.8	14.66	8.48
					F1 (AL Male X IF Female)
				0	0	0	0	0	0	0	0	0	0	0	0	0	0	0	0	0	0	0	0	0	0	0	0	0	0	0	0	0
				1	0.74	0.24	-0.22	-0.01	0.7	0.16	0.66	-0.29	0.66	-0.18	0.39	0.82	0.05	0.42	0.98	1.33	0.57	0.9	0.39	1.05	1.13	0.21	-0.51	-0.09	-0.56	-0.17	-0.78	-0.97
				2	2.71	2.23	2.01	2.08	1.75	1.69	2.26	1	1.64	0.33	1.15	1.23	1.6	1.57	0.4	3	1	0.5	0.67	1.1	2.44	1.68	0.96	1.95	0.2	0.86	0.66	1.11
				3	3.09	2.15	1.57	2.72	2.08	1.57	2.59	1.9	2.26	1.49	1.61	2.21	2.17	1.73	1.66	3.56	2.07	2.33	1.06	2.93	2.7	2.24	2.38	2.07	1.52	1.85	1.22	1.83
				4	3.72	1.97	2.19	3.28	3.57	2.97	3.56	1.95	2.68	2.19	2.77	3.16	2.76	2.86	1.97	4.7	1.9	3.4	2.38	3.16	4.36	2.89	2.76	3.46	1.84	1.86	2.64	2.9
				5	3.37	2.12	2.26	2.9	2.98	2.38	2.92	3.05	3.5	2.56	3.44	2.85	3.58	4.01	2.35	6.9	3.25	4.1	2.43	3.19	4.62	3.28	2.5	3.48	3.17	2.77	2.54	3.52
				6	4.38	2.77	3.53	3.94	3.5	2.81	3.49	2.75	3.65	3.02	3.38	3.68	3.56	5.38	2.82	7.52	2.77	4.33	3.14	4.17	5.3	3.48	3.56	4.13	2.34	3.06	3.38	3.33
				7	4.44	4.06	4.2	3.99	4.51	2.86	4.85	3.77	4.09	3.3	4.61	4.81	4.75	6.35	4.37	9.37	4.1	5.7	3.65	4.73	5.47	3.94	5.65	4.34	3.53	4.36	3.68	4.14
				8	6.35	5.11	4.55	5.33	4.45	3.43	4.74	3.83	4.36	4.05	5.67	4.85	5.43	7.86	5.43	11.5	5.17	6.98	5.09	7	6.18	4.75	4.82	4.96	4.45	5.5	4.03	4.56
				9	6.19	4.85	4.26	4.97	4.26	3.86	5.35	3.89	5	4.47	6.72	6.46	5.72	8.48	7.55	12.2	5.25	6.91	4.88	5.3	8.04	6.48	6.1	6.42	4.4	7.98	6.15	4.9
				10	7.79	5.64	5.53	5.52	4.81	3.83	5.54	4.5	4.43	5.28	6.59	6.47	5.98	9.37	7.97	13.61	6.9	8.09	6.64	6.73	9.63	6.42	6.47	8.41	6.74	8.42	6.91	5.37
				11	9.24	5.97	5.98	6.1	5.76	4.17	5.95	4.67	5.15	6.41	6.67	7.32	6.85	10.44	7.95	14.1	7.6	8.79	6.67	7.5	9.83	7	7.8	9.33	5.53	9.36	7.46	6.08
				12	9.41	7.59	5.84	6.95	6.3	4.3	6.21	4.86	5.29	5.74	7.64	7.82	6.96	10.51	8	13.86	9.2	9.39	7.27	11	11.33	6.88	9.3	10.83	7.04	9.52	6.74	5.37
				13	9.24	6.09	6.32	5.94	5.53	5.16	6.31	5.71	5.8	6.55	7.85	8.25	6.44	9.39	8.04	12.8	9.89	8.5	8.03	10.29	9.56	7.07	8.91	9.53	7.04	9.74	8.06	5.85
				14	9.76	7.43	7.37	7.66	6.57	4.64	7.04	5.39	6.96	6.93	8.13	8.64	7.29	10.12	9.35	13.49	7.6	8.73	8.87	11.81	10.89	7.62	10.29	10.53	7.13	10.02	9.64	6
				15	12.17	9.26	9.66	7.8	6.6	5.07	6.61	5.53	5.61	7.67	8.17	9.82	7.6	12.25	10.26	14.96	9	10.3	9.27	12.2	12.13	7.98	10.72	10.23	7.64	10.61	10.32	7.07
				16	11.92	9.99	8.42	7.83	7.59	6.1	7.13	5.98	6	8.32	9.47	9.03	9.07	13.41	10.46	15.42	10.1	11.3	10.77	14.2	13.73	9.68	11.8	11.63	6.94	12.26	11.74	9.27
					F1 (IF Male X AL Female)
				0	0	0	0	0	0	0	0	0	0	0	0	0	0	0	0	0	0
				1	1.27	0.32	0.36	0.56	0.57	-0.15	0.63	0.4	0.18	0.15	0.52	0.73	0.36	0.96	0.51	0.87	0.43
				2	2.58	1.74	1.67	4.39	3.05	1.69	3.04	2.43	1.56	-0.2	0.5	1.6	0.75	1.22	1.16	0.99	0.19
				3	2.67	2.17	1.81	3.88	3.13	2.15	2.66	3.25	2.86	1.11	2.67	3.06	2.25	3.13	2.39	2.21	1.89
				4	3.88	2.74	2.36	4.18	3.4	2.19	3.95	3.1	2.15	1.63	3.07	3.17	3.56	3.79	3.27	2.51	2.22
				5	4.38	3.56	3.3	4.81	4.38	2.71	3.9	3.57	3.27	2.7	3.08	3.82	3.7	5.77	3.71	3.97	3.29
				6	2.96	3.58	3.41	4.95	5.14	3.94	4.21	5.1	3.75	3.02	3.23	4.47	4.45	6.98	3.66	4.69	4.74
				7	3.99	4.07	3.38	4.56	4.88	4.83	5.66	5.38	4.38	4.38	5.8	4.83	5.57	8.2	4.2	5.29	5.24
				8	4.68	4.45	3.47	5.88	4.65	5.5	6.25	5.77	4.55	5.74	6.87	5.18	7.36	9.35	6.24	7.28	6.36
				9	4.7	4.72	3.56	6.13	5.1	5.83	7.23	6.58	4.69	7.78	8.35	7.3	8.18	11.17	7.99	8.39	9.5
				10	5.09	4.83	4.6	6.69	5.35	7.57	9.21	6.66	6.08	8.33	9.62	8.05	9.59	12.52	8.8	9.21	9.4
				11	5.65	5.53	4.86	7.36	6.5	9.72	9.87	8.98	6.37	9.39	9.73	8.2	9.82	14.07	9.14	9.79	11.4
				12	5.24	6.23	5.37	8.78	6.3	10.71	11.75	8.18	8.38	10.08	10.76	7.98	10.74	14.86	10.26	10.49	11.6
				13	5.82	5.41	5.88	7.71	7.05	10.74	11.39	9.06	7.76	10.75	11.01	7.21	10.19	14.76	11.97	10.56	12.37
				14	5.44	5.53	5.7	8.65	7.05	11.78	12.56	9.61	7.33	11.29	11.81	8.86	10.39	15.96	11.08	10.79	13.15
				15	6.41	6.3	6.26	9.52	8.05	12.66	12.26	11.34	9.8	12.23	12.26	8.7	11.44	16.95	10.76	12.29	12.23
				16	5.73	5.97	5.67	9.14	7.87	14.15	13.39	11.46	8.67	13.68	13.6	11.28	12.45	17.06	12.46	13.39	12.8
					F1 (IF X IF)
				0	0	0	0	0	0	0	0	0	0	0	0	0	0	0	0	0	0	0	0	0
				1	0.06	0.44	-0.26	0.27	0.67	0.49	0.67	-0.31	0.49	0.58	0.9	0.61	0.84	0.1	1.43	0.7	1.18	0.57	0.32	0.83
				2	1.37	2.17	0.85	0.3	1.19	0.25	0.59	0.44	0.11	0.24	2.59	1.2	1.95	1.24	1.52	0.62	1.31	0.25	0.17	1.03
				3	1.21	2.53	1.01	1.4	1.65	1.32	1.37	0.88	1.91	1.88	3.25	2.07	2.71	2.12	2.96	1.71	1.05	1.76	1.94	2.17
				4	2.33	2.6	1.71	1.75	1.76	2.71	2.24	1.49	2.78	2.04	4.03	3.25	3.07	2.5	3.03	3.03	1.65	2.02	2.16	2.94
				5	1.97	3.03	2.3	3.3	3.99	4.1	2.88	2.5	3.42	2.3	5.3	4.02	4.58	3.1	3.79	3.15	2.1	2.8	2.59	4.24
				6	2.75	3.93	3.72	2.43	4.48	4.01	3.09	2.29	3.98	3.5	5.36	4.17	4.12	3.49	3.87	3.07	2.58	2.83	3.77	5.83
				7	4.42	3.91	3.67	2.8	4.29	4.56	3.61	2.71	5.27	3.37	6.52	4.85	4.92	3.94	4.87	3.98	3.06	4.14	3.69	6.33
				8	6.2	5.05	4.38	4.16	4.91	5.22	3.27	2.86	6.83	4.1	7.25	6.37	5.88	3.88	4.7	4.65	4.68	3.46	4.88	6.95
				9	5.33	5.71	5.79	3.25	5.9	5.92	4.84	3.85	8.31	4.82	8.89	8.14	8.61	4.05	5.2	5.18	4.01	4.3	5.91	7.83
				10	6.32	6.14	6.97	3.87	7.26	9.26	4.33	3.77	8.93	6.23	8.9	8.04	9.39	4.27	5.95	5.63	4.36	5.12	6.67	9.19
				11	7.61	6.08	8.15	5.47	8.27	7.01	5.33	3.59	7.81	5.2	9.22	8.63	8.78	5.12	5.68	6.04	5.33	4.99	5.93	10.09
				12	7.47	5.87	8.77	6.16	8.94	9.07	5.41	4.09	8.41	5.87	10.09	9.22	10.38	5.11	6.3	6.15	6.03	5.96	6.57	10.12
				13	7.7	6.48	8.75	5.15	8.91	9.55	5.4	4.02	8.57	6.37	10.62	10.53	10.88	5.5	6.99	6.15	6.33	7.7	6.88	11.44
				14	8.64	6.97	10.82	5.63	11.08	10.32	6.4	3.24	9.41	7.27	11.72	11.27	12.12	5.86	7.13	6.39	6.33	8.6	8.15	11.4
				15	9.27	7.44	11.58	7.3	12.1	11.43	6.32	3.69	10.91	7.9	11.49	12.53	13.38	7.85	8.34	6.55	6.83	8.2	8.38	13.53
				16	8.41	8.11	11.65	7.09	12.79	12.15	6.68	4.73	10.98	8.9	11.99	13.96	13.32	7.15	8.73	7.95	7.93	9.1	9.67	13.33

## Sheet: SupFig7H_HFSSfemale_weightchang
					F1 (AL X AL)
				0	0	0	0	0	0	0	0	0	0	0	0	0	0	0	0	0	0	0
				1	1.97	1.52	1.95	0.28	0.38	1.81	1.45	1.01	0.77	0.42	0.34	1.22	0.05	0.67	0.44	1.3	0.58	0.88
				2	1.91	1.44	1.69	2.36	3.72	2.2	2.2	3.38	3.61	2.47	1.33	13.35	3.11	2.66	2.93	4.33	2.83	2.26
				3	2.88	2.85	2.86	4.05	4.93	3.18	3.05	3.68	4.2	4.69	2.89	4.27	5.09	4.92	4.54	5.04	2.79	3.47
				4	4.38	4.04	4.09	4.8	6.78	4.52	4.75	5.38	6.91	5.9	3.65	8.16	7.02	6.02	6.31	6.84	4.72	4.28
				5	5.31	4.84	4.39	5.66	7.51	3.67	7.61	8.54	8.02	7.66	5.41	8.25	9.44	7.68	8.37	8.54	5.01	5.08
				6	7.31	5.63	5.26	6.78	11.1	5.15	7.14	9.95	10.58	10.07	8.3	8.77	10.49	8.28	8.14	9.92	6.59	5.1
				7	8.82	6.57	6.75	10.83	11.45	8.83	7.54	11.3	13.36	10.91	8.82	9.66	11.59	9.88	10.2	14.97	7.65	6.44
				8	10.59	8.94	8.73	11.9	13.26	9.2	9.6	13.67	16.02	13.43	11.79	13.6	13.65	13.79	12.27	16.52	8.78	7.5
				9	11.88	8.9	9.36	13.21	16.44	10.83	11.59	14.47	18.02	15.81	14.5	15.28	15.1	13.1	14.75	18.01	12.09	8.85
				10	13.68	12.82	10.1	16.09	17.51	14.37	13	15.01	18.9	17.02	16.42	14.88	16.36	16.5	16.15	19.55	13.73	10.78
				11	16.46	16.1	13	16.61	19.5	14.55	15	17.77	19.93	18.1	16.51	16.01	17.96	15.46	16.83	20.86	13.86	10.44
				12	18.12	14.64	13.48	16.74	21.2	14.71	16.26	17.72	21.62	20.07	19.2	17.4	19.45	15.49	17.59	23.3	14.73	11.88
				13	18.62	14.92	15.27	17.9	21.3	14.73	16.6	8.55	21.67	20.2	20.95	19.21	20.15	17.6	17.66	25.46	15.73	12.86
				14	20.98	17.49	17.21	17.8	22.23	17.2	17.05	18.74	22.5	20.7	21.1	19.16	20.67	17.94	19.1	25.3	17.92	13.37
				15	23.03	20	20.45	18.2	24.52	19.12	18.19	20.29	24.4	22.38	21.85	20.84	22.65	19.22	20.87	27.55	18.59	14.73
				16	23.16	20.6	20.99	21.17	25.24	17.37	20.36	22.72	25.71	24.64	23.45	22.25	25.2	20.26	21.83	29.13	19.91	14.75
					F1 (AL Male X IF Female)
				0	0	0	0	0	0	0	0	0	0	0	0	0	0	0	0	0	0	0	0	0	0	0
				1	3.09	2.06	2.63	1.57	-0.71	-0.06	0.16	-0.58	-0.2	0.01	0.27	0.89	0.61	-0.41	0.06	0.29	3.42	2.64	1.79	2.7	3.67	3.35
				2	2.71	1.66	2.49	1.82	3.16	5.24	3.55	2.66	2.58	3.59	3.41	2.9	4.9	3.79	3.9	4.29	4.65	4.5	4.25	4.02	4.34	5.55
				3	4.53	3.41	4.26	3.22	4.57	7.06	4.27	2.84	3.25	3.7	3.89	4.81	6.25	4.85	4.31	5.34	5.29	5.49	5.34	4.57	6.21	7.22
				4	6.48	5.08	6.96	5.99	4.88	8.71	6.32	3.66	5.38	5.54	5.21	5.48	7.06	5.49	6.13	6.39	5.69	6.37	5.93	4.84	6.49	7.25
				5	6.83	7.47	8.55	6.65	6.76	12.78	11.24	4.7	4.68	6.29	6.88	7.41	7.75	7.41	8.52	7.81	7.17	7.72	7.11	6.8	8	8.71
				6	9.24	8.8	10.65	9.66	8.24	14.66	9.98	4.7	4.95	8.17	6.77	9.01	9.5	10.31	9.2	10.69	6.97	7.36	7.99	8.49	8.47	10.43
				7	9.73	9.93	11.27	11.21	9.68	17.39	12.22	5.54	5.32	11.74	8.88	9.95	10.45	11.99	12.27	13.64	8.36	8.79	8.88	10.77	9.98	11.06
				8	11.77	12.49	14.12	12.81	11.21	18.94	13.63	6.9	7.28	13.14	10.47	11.91	13.75	14.9	13.43	16.25	9.08	9.73	10.09	11.56	12.74	14.2
				9	12.61	13.8	15.23	13.85	13.15	22.67	17.45	9.6	10.77	15.39	12.72	13.79	14.96	17.73	15.91	18.29	10.37	11.71	14.41	13.22	13.47	14.33
				10	14.65	14.94	16.94	14.63	14.64	24.93	18.47	11.43	10.78	16.71	15.14	15.58	16.41	19.52	17.24	20.42	9.94	12.72	16.26	14.96	14	14.62
				11	16.09	17.12	20.12	16.27	13.26	26.74	19.99	12.67	13.26	17.58	17.18	17.76	17.53	22.86	17.91	21.04	10.98	14.6	16.49	17.43	13.93	17.52
				12	18.14	22.06	21.44	18.02	13.11	27.88	22.01	14.58	13.78	18.73	19.58	18.66	18.7	23.19	18.07	22.19	11.66	14.55	17.76	19.71	13.83	17.32
				13	18.63	21.08	23.01	19.51	14.97	29.73	21.96	15.17	15.38	20.53	19.78	20.18	20.96	25.19	19.77	23.92	12.47	15.15	20.56	21.9	15.39	17.72
				14	22.3	23.45	26.09	21.77	15.66	29.74	22.85	16.67	16.67	21.78	20.88	19.61	21.35	25.09	18.97	24.46	13.76	14.65	19.92	24.41	15.54	18.74
				15	22.84	26.24	29.19	24.27	17.36	32.64	24.55	18.43	17.98	23.08	21.71	21.36	23.37	26.89	20.02	25.49	15.09	14.64	21.53	25.85	16.85	19.72
				16	23.24	26.35	30.19	24.47	18.76	33.84	25.55	18.37	19.78	24.88	23.38	22.71	26.2	29.09	22.47	26.97	16.67	16.35	22.46	26.85	16.64	22.42
					F1 (IF Male X AL Female)
				0	0	0	0	0	0	0	0	0	0	0	0	0	0	0	0	0	0	0	0
				1	1.69	2.11	1.23	0.92	1.6	0.25	2.19	1.27	0.3	0.66	-0.08	0.82	1.07	0.17	0.9	1.39	1.62	1.58	2.24
				2	4.59	4.14	10.12	2.43	1.04	0.55	4.32	1.74	2.56	1.42	1.08	2.25	2.37	1.65	3.57	3.14	3.8	2.95	4.57
				3	5.1	4.18	10.51	2.78	2.72	1.99	6.56	2.69	3.13	2.49	1.97	2.18	4.55	3.15	4.57	3.46	5.42	4.57	5.94
				4	5.13	5.67	11.59	2.87	3.6	3.18	9.67	2.74	3.81	3.32	1.67	3.99	5.76	3.6	6.53	4.25	5.37	4.91	7.43
				5	5.69	6.17	11.78	5.24	4.67	3.81	12.07	3.82	5.32	5.76	3.54	7.79	6.48	4.17	7.43	4.29	7.7	7.55	9.79
				6	7.79	9.52	14.98	6.3	5.22	4.8	13.67	4.57	6.85	4.87	3.68	6.71	9.1	5.39	9.15	5.91	9.32	7.12	11.39
				7	7.95	10.25	16.74	6.27	6.1	6.22	14.89	5.44	10.87	5.66	5.34	9.3	10.48	6.46	11.44	7.03	11.69	8.32	13.81
				8	8.12	13.54	17.95	9.29	7.62	8.64	17.76	6.27	13.25	9.39	7.96	11.68	13.27	9.25	14.83	8.8	14.07	11.72	16.79
				9	10.48	13.77	17.28	7.91	8.04	8.47	18.77	10.25	13.45	9.71	9.33	14.46	13.95	10.46	14	10.51	17.57	13.48	19.14
				10	13.15	15.79	20.72	9.27	8.9	10.29	19.4	9.49	14.17	10.39	11.1	15.33	15.3	11.37	15.43	12.87	19.87	15.1	20.62
				11	14.12	17.16	22.92	11.55	9.77	11.57	21.38	10.39	15.43	12.16	13.52	16.48	17.08	13.76	16.55	14.76	21.07	16.16	21.63
				12	15.3	18.89	24.95	12.46	10.73	12.11	21.07	10.41	15.54	13.3	11.59	18.39	18.5	15.76	18.32	16.26	22.96	17.14	23.63
				13	17.22	19.87	26.5	13.5	12.37	13.36	22.87	11.52	17.51	15.32	13.85	19.79	18.7	17.21	19.53	18.35	25.07	19.7	25.03
				14	19.8	21.1	28.16	14.91	13.47	14.02	22.87	12.67	18.75	16.48	15.24	20.54	18.83	17.58	20.73	18.66	25.99	20.7	26.93
				15	20.61	23.83	31.68	16.49	15.09	15.77	23.95	13.52	20.21	17.06	16.32	21.8	20.6	19.08	22.29	20.24	27.89	22.37	28.63
				16	22.29	24.27	32.4	18.54	16.19	17	26.17	15.42	21.41	17.32	18.32	21.49	23.81	20.26	24.08	22.36	29.37	25.11	30.43
					F1 (IF X IF)
				0	0	0	0	0	0	0	0	0	0	0	0	0	0	0	0	0	0	0	0
				1	0.62	0.32	0.5	0.81	0.74	0.99	0.93	0.39	0.05	0.95	0.65	1.61	0.6	0.7	1.52	0.16	-0.72	0.57	0.57
				2	0.66	0.29	0.46	1.46	1.16	2.74	2.38	1.4	1.9	3.82	3.13	3.32	3.4	2.2	2.77	2.71	0.7	3.6	3.04
				3	2.07	1.58	0.92	1.32	2.01	2.64	2.9	2.72	2.99	5.85	5.52	4.67	5.82	3.93	4.94	4.82	3.2	4.94	3.38
				4	3.13	3.16	1.86	3.16	3.16	3.59	4.02	4.35	3.59	8.87	6.77	4.83	5.74	3.96	6.58	2.88	5.46	6.68	6.06
				5	4.79	3.67	3.27	3.97	4.07	5.05	4.96	4.14	4.11	11.49	9.41	5.92	8.28	5.7	9.34	4.62	7.11	6.74	6.49
				6	5.14	4.52	3.51	4.3	4.9	5.98	6.48	4.96	5.16	14.42	10.95	7.24	9.25	6.88	11.56	6.36	8.71	8.74	7.58
				7	5.66	5.26	3.52	4.1	6.49	8.6	7.53	6.12	5.21	15.78	14.22	10.64	11.02	9.24	13.06	8.8	11.03	11.09	10.07
				8	7.21	5.17	4.02	4.98	7.17	9.4	9.68	7.06	5.7	17.23	15.52	13.36	14.81	12.36	16.67	11.45	14.11	14.41	12.61
				9	6.67	7.07	4.7	5.51	7.02	11.63	11.28	8.54	6.39	17.22	17.88	15.26	15.87	14.61	19.11	13.94	16.8	16.34	15.39
				10	8.28	8.64	5.53	6.06	8.21	12.64	12.24	8.8	7.73	18.78	18.9	16.27	16.93	16.07	20.17	15.66	18	17.87	17.67
				11	10.53	10.86	5.98	6.82	9.8	13.22	12.82	11.13	8.26	19.82	20.12	17.51	17.8	16.55	22.04	16.46	18.31	17.33	18.05
				12	11.96	11.85	7.54	7.33	9.92	14.3	14.14	12.7	10.8	22.42	21.7	19.28	19.1	17.58	23.24	18.04	21.7	19.9	21.74
				13	13.72	11.44	9.43	7.67	10.64	15.2	16.38	14.2	9.5	23.92	23.82	20.3	20.8	18.98	23.54	20.06	22.8	20.6	22.34
				14	14.43	14.04	10.52	8.89	11.92	15.97	16.03	14.7	10.27	23.8	23	21.08	22.37	18.99	22.04	19.45	22.15	21.66	22.79
				15	16.25	15.62	13.66	10.78	13.9	17.6	17.48	15.56	11.2	25.62	24.99	22.86	23.6	20.02	23.54	20.46	24.2	22.99	23.95
				16	17.15	16.09	14.05	10.67	14.78	19.1	19.48	16.9	11.42	27.62	27.7	24.26	26.1	21.78	26.54	22.86	26.1	23.3	24.74
